# Supplementary material for: Cross-linguistic syntactic priming as rational expectation for syntactic repetition in the bilingual environment
Source: PLoS One. 2024 Jul 19;19(7):e0307504. doi: 10.1371/journal.pone.0307504 (PMC11259290; doi:10.1371/journal.pone.0307504)
Supplement: S1 Data — (CSV) [file pone.0307504.s001.csv]

Subject	Direction	Training_condition	Continuation	Gender	OQPT	Age	Onset_age	Learning_length	Region	RT	Item	Accuracy
1	C-to-E	Clustered	SC	Male	46	19	9	10	Disambig	500.97	1were	1
1	C-to-E	Clustered	SC	Male	46	19	9	10	Disambig	508	2was	1
1	C-to-E	Clustered	SC	Male	46	19	9	10	Disambig	359.39	3were	1
1	C-to-E	Clustered	SC	Male	46	19	9	10	Disambig	1338.72	4was	0
1	C-to-E	Clustered	SC	Male	46	19	9	10	Disambig	375.25	5should	1
1	C-to-E	Clustered	SC	Male	46	19	9	10	Disambig	944.35	6was	1
1	C-to-E	Clustered	SC	Male	46	19	9	10	Disambig	342.72	7was	0
1	C-to-E	Clustered	SC	Male	46	19	9	10	Disambig	1366.01	8was	1
1	C-to-E	Clustered	DO	Male	46	19	9	10	Disambig	530.46	9very	1
1	C-to-E	Clustered	DO	Male	46	19	9	10	Disambig	474.98	10when	1
1	C-to-E	Clustered	DO	Male	46	19	9	10	Disambig	931.7	11too	1
1	C-to-E	Clustered	DO	Male	46	19	9	10	Disambig	1207.37	12while	1
1	C-to-E	Clustered	DO	Male	46	19	9	10	Disambig	628.14	13during	1
1	C-to-E	Clustered	DO	Male	46	19	9	10	Disambig	886.17	14when	1
1	C-to-E	Clustered	DO	Male	46	19	9	10	Disambig	622.7	15to	1
1	C-to-E	Clustered	DO	Male	46	19	9	10	Disambig	673.26	16before	1
1	C-to-E	Clustered	SC	Male	46	19	9	10	Spill	782.07	1complex	1
1	C-to-E	Clustered	SC	Male	46	19	9	10	Spill	516.76	2greater	1
1	C-to-E	Clustered	SC	Male	46	19	9	10	Spill	707.4	3keeping	1
1	C-to-E	Clustered	SC	Male	46	19	9	10	Spill	2775.32	4in	0
1	C-to-E	Clustered	SC	Male	46	19	9	10	Spill	419.55	5be	1
1	C-to-E	Clustered	SC	Male	46	19	9	10	Spill	2507.27	6an	1
1	C-to-E	Clustered	SC	Male	46	19	9	10	Spill	362.7	7due	0
1	C-to-E	Clustered	SC	Male	46	19	9	10	Spill	1252.4	8fake	1
1	C-to-E	Clustered	DO	Male	46	19	9	10	Spill	866.65	9clearly	1
1	C-to-E	Clustered	DO	Male	46	19	9	10	Spill	429.31	10opened	1
1	C-to-E	Clustered	DO	Male	46	19	9	10	Spill	490.38	11early	1
1	C-to-E	Clustered	DO	Male	46	19	9	10	Spill	826.71	12attending	1
1	C-to-E	Clustered	DO	Male	46	19	9	10	Spill	697.36	13their	1
1	C-to-E	Clustered	DO	Male	46	19	9	10	Spill	848.47	14Judy	1
1	C-to-E	Clustered	DO	Male	46	19	9	10	Spill	1331.3	15reduce	1
1	C-to-E	Clustered	DO	Male	46	19	9	10	Spill	722.08	16its	1
2	C-to-E	Clustered	SC	Female	47	21	8	13	Disambig	748.61	1were	1
2	C-to-E	Clustered	SC	Female	47	21	8	13	Disambig	636.89	2was	0
2	C-to-E	Clustered	SC	Female	47	21	8	13	Disambig	1718.53	3were	1
2	C-to-E	Clustered	SC	Female	47	21	8	13	Disambig	707.43	4was	0
2	C-to-E	Clustered	SC	Female	47	21	8	13	Disambig	1060.32	5should	1
2	C-to-E	Clustered	SC	Female	47	21	8	13	Disambig	623.46	6was	1
2	C-to-E	Clustered	SC	Female	47	21	8	13	Disambig	607.9	7was	1
2	C-to-E	Clustered	SC	Female	47	21	8	13	Disambig	670.32	8was	1
2	C-to-E	Clustered	DO	Female	47	21	8	13	Disambig	474.84	9very	1
2	C-to-E	Clustered	DO	Female	47	21	8	13	Disambig	713.2	10when	0
2	C-to-E	Clustered	DO	Female	47	21	8	13	Disambig	696.18	11too	1
2	C-to-E	Clustered	DO	Female	47	21	8	13	Disambig	838.03	12while	1
2	C-to-E	Clustered	DO	Female	47	21	8	13	Disambig	480.4	13during	1
2	C-to-E	Clustered	DO	Female	47	21	8	13	Disambig	561.92	14when	1
2	C-to-E	Clustered	DO	Female	47	21	8	13	Disambig	768.38	15to	1
2	C-to-E	Clustered	DO	Female	47	21	8	13	Disambig	739.17	16before	1
2	C-to-E	Clustered	SC	Female	47	21	8	13	Spill	495.34	1complex	1
2	C-to-E	Clustered	SC	Female	47	21	8	13	Spill	495.43	2greater	0
2	C-to-E	Clustered	SC	Female	47	21	8	13	Spill	817.95	3keeping	1
2	C-to-E	Clustered	SC	Female	47	21	8	13	Spill	736.93	4in	0
2	C-to-E	Clustered	SC	Female	47	21	8	13	Spill	497.27	5be	1
2	C-to-E	Clustered	SC	Female	47	21	8	13	Spill	477.51	6an	1
2	C-to-E	Clustered	SC	Female	47	21	8	13	Spill	511.35	7due	1
2	C-to-E	Clustered	SC	Female	47	21	8	13	Spill	492	8fake	1
2	C-to-E	Clustered	DO	Female	47	21	8	13	Spill	416.22	9clearly	1
2	C-to-E	Clustered	DO	Female	47	21	8	13	Spill	427.66	10opened	0
2	C-to-E	Clustered	DO	Female	47	21	8	13	Spill	677.75	11early	1
2	C-to-E	Clustered	DO	Female	47	21	8	13	Spill	435.49	12attending	1
2	C-to-E	Clustered	DO	Female	47	21	8	13	Spill	375.17	13their	1
2	C-to-E	Clustered	DO	Female	47	21	8	13	Spill	471.2	14Judy	1
2	C-to-E	Clustered	DO	Female	47	21	8	13	Spill	654.2	15reduce	1
2	C-to-E	Clustered	DO	Female	47	21	8	13	Spill	433.47	16its	1
3	C-to-E	Anti-clustered	SC	Male	38	23	10	13	Disambig	798.45	1were	1
3	C-to-E	Anti-clustered	SC	Male	38	23	10	13	Disambig	419.25	2was	1
3	C-to-E	Anti-clustered	SC	Male	38	23	10	13	Disambig	455.43	3were	1
3	C-to-E	Anti-clustered	SC	Male	38	23	10	13	Disambig	386.31	4was	0
3	C-to-E	Anti-clustered	SC	Male	38	23	10	13	Disambig	518.3	5should	0
3	C-to-E	Anti-clustered	SC	Male	38	23	10	13	Disambig	405.4	6was	1
3	C-to-E	Anti-clustered	SC	Male	38	23	10	13	Disambig	425.96	7was	0
3	C-to-E	Anti-clustered	SC	Male	38	23	10	13	Disambig	421	8was	1
3	C-to-E	Anti-clustered	DO	Male	38	23	10	13	Disambig	544.16	9very	1
3	C-to-E	Anti-clustered	DO	Male	38	23	10	13	Disambig	433.58	10when	1
3	C-to-E	Anti-clustered	DO	Male	38	23	10	13	Disambig	460.08	11too	1
3	C-to-E	Anti-clustered	DO	Male	38	23	10	13	Disambig	472.63	12while	1
3	C-to-E	Anti-clustered	DO	Male	38	23	10	13	Disambig	1200.17	13during	1
3	C-to-E	Anti-clustered	DO	Male	38	23	10	13	Disambig	484.71	14when	1
3	C-to-E	Anti-clustered	DO	Male	38	23	10	13	Disambig	370.02	15to	1
3	C-to-E	Anti-clustered	DO	Male	38	23	10	13	Disambig	554.95	16before	1
3	C-to-E	Anti-clustered	SC	Male	38	23	10	13	Spill	397.83	1complex	1
3	C-to-E	Anti-clustered	SC	Male	38	23	10	13	Spill	443.54	2greater	1
3	C-to-E	Anti-clustered	SC	Male	38	23	10	13	Spill	363.15	3keeping	1
3	C-to-E	Anti-clustered	SC	Male	38	23	10	13	Spill	338.54	4in	0
3	C-to-E	Anti-clustered	SC	Male	38	23	10	13	Spill	401.11	5be	0
3	C-to-E	Anti-clustered	SC	Male	38	23	10	13	Spill	360.37	6an	1
3	C-to-E	Anti-clustered	SC	Male	38	23	10	13	Spill	409.19	7due	0
3	C-to-E	Anti-clustered	SC	Male	38	23	10	13	Spill	470.57	8fake	1
3	C-to-E	Anti-clustered	DO	Male	38	23	10	13	Spill	768.81	9clearly	1
3	C-to-E	Anti-clustered	DO	Male	38	23	10	13	Spill	556.44	10opened	1
3	C-to-E	Anti-clustered	DO	Male	38	23	10	13	Spill	579.72	11early	1
3	C-to-E	Anti-clustered	DO	Male	38	23	10	13	Spill	629.44	12attending	1
3	C-to-E	Anti-clustered	DO	Male	38	23	10	13	Spill	543.6	13their	1
3	C-to-E	Anti-clustered	DO	Male	38	23	10	13	Spill	559.86	14Judy	1
3	C-to-E	Anti-clustered	DO	Male	38	23	10	13	Spill	674.45	15reduce	1
3	C-to-E	Anti-clustered	DO	Male	38	23	10	13	Spill	848.74	16its	1
4	C-to-E	Clustered	SC	Male	36	22	9	13	Disambig	465.33	1were	0
4	C-to-E	Clustered	SC	Male	36	22	9	13	Disambig	533.34	2was	1
4	C-to-E	Clustered	SC	Male	36	22	9	13	Disambig	499.82	3were	1
4	C-to-E	Clustered	SC	Male	36	22	9	13	Disambig	488.1	4was	1
4	C-to-E	Clustered	SC	Male	36	22	9	13	Disambig	462.22	5should	1
4	C-to-E	Clustered	SC	Male	36	22	9	13	Disambig	454.64	6was	1
4	C-to-E	Clustered	SC	Male	36	22	9	13	Disambig	450.45	7was	0
4	C-to-E	Clustered	SC	Male	36	22	9	13	Disambig	771.1	8was	1
4	C-to-E	Clustered	DO	Male	36	22	9	13	Disambig	484.51	9very	1
4	C-to-E	Clustered	DO	Male	36	22	9	13	Disambig	341.08	10when	1
4	C-to-E	Clustered	DO	Male	36	22	9	13	Disambig	1003.32	11too	1
4	C-to-E	Clustered	DO	Male	36	22	9	13	Disambig	470.85	12while	1
4	C-to-E	Clustered	DO	Male	36	22	9	13	Disambig	464.72	13during	1
4	C-to-E	Clustered	DO	Male	36	22	9	13	Disambig	641.01	14when	1
4	C-to-E	Clustered	DO	Male	36	22	9	13	Disambig	542.7	15to	1
4	C-to-E	Clustered	DO	Male	36	22	9	13	Disambig	668.6	16before	1
4	C-to-E	Clustered	SC	Male	36	22	9	13	Spill	523.53	1complex	0
4	C-to-E	Clustered	SC	Male	36	22	9	13	Spill	444.18	2greater	1
4	C-to-E	Clustered	SC	Male	36	22	9	13	Spill	510.5	3keeping	1
4	C-to-E	Clustered	SC	Male	36	22	9	13	Spill	370.74	4in	1
4	C-to-E	Clustered	SC	Male	36	22	9	13	Spill	400.14	5be	1
4	C-to-E	Clustered	SC	Male	36	22	9	13	Spill	419.37	6an	1
4	C-to-E	Clustered	SC	Male	36	22	9	13	Spill	367.14	7due	0
4	C-to-E	Clustered	SC	Male	36	22	9	13	Spill	561.26	8fake	1
4	C-to-E	Clustered	DO	Male	36	22	9	13	Spill	527.28	9clearly	1
4	C-to-E	Clustered	DO	Male	36	22	9	13	Spill	368.59	10opened	1
4	C-to-E	Clustered	DO	Male	36	22	9	13	Spill	445.81	11early	1
4	C-to-E	Clustered	DO	Male	36	22	9	13	Spill	758.83	12attending	1
4	C-to-E	Clustered	DO	Male	36	22	9	13	Spill	489.46	13their	1
4	C-to-E	Clustered	DO	Male	36	22	9	13	Spill	639.02	14Judy	1
4	C-to-E	Clustered	DO	Male	36	22	9	13	Spill	504.97	15reduce	1
4	C-to-E	Clustered	DO	Male	36	22	9	13	Spill	409.29	16its	1
5	C-to-E	Clustered	SC	Male	47	19	7	12	Disambig	532.19	1were	1
5	C-to-E	Clustered	SC	Male	47	19	7	12	Disambig	438.72	2was	1
5	C-to-E	Clustered	SC	Male	47	19	7	12	Disambig	430.93	3were	1
5	C-to-E	Clustered	SC	Male	47	19	7	12	Disambig	532.01	4was	1
5	C-to-E	Clustered	SC	Male	47	19	7	12	Disambig	484.99	5should	1
5	C-to-E	Clustered	SC	Male	47	19	7	12	Disambig	563.19	6was	0
5	C-to-E	Clustered	SC	Male	47	19	7	12	Disambig	354.31	7was	0
5	C-to-E	Clustered	SC	Male	47	19	7	12	Disambig	431.61	8was	1
5	C-to-E	Clustered	DO	Male	47	19	7	12	Disambig	469.58	9very	1
5	C-to-E	Clustered	DO	Male	47	19	7	12	Disambig	500.62	10when	1
5	C-to-E	Clustered	DO	Male	47	19	7	12	Disambig	422.76	11too	1
5	C-to-E	Clustered	DO	Male	47	19	7	12	Disambig	578.67	12while	1
5	C-to-E	Clustered	DO	Male	47	19	7	12	Disambig	406.51	13during	1
5	C-to-E	Clustered	DO	Male	47	19	7	12	Disambig	362.86	14when	1
5	C-to-E	Clustered	DO	Male	47	19	7	12	Disambig	399.7	15to	1
5	C-to-E	Clustered	DO	Male	47	19	7	12	Disambig	345.69	16before	1
5	C-to-E	Clustered	SC	Male	47	19	7	12	Spill	626.05	1complex	1
5	C-to-E	Clustered	SC	Male	47	19	7	12	Spill	406.45	2greater	1
5	C-to-E	Clustered	SC	Male	47	19	7	12	Spill	390.65	3keeping	1
5	C-to-E	Clustered	SC	Male	47	19	7	12	Spill	422.45	4in	1
5	C-to-E	Clustered	SC	Male	47	19	7	12	Spill	422.59	5be	1
5	C-to-E	Clustered	SC	Male	47	19	7	12	Spill	400.6	6an	0
5	C-to-E	Clustered	SC	Male	47	19	7	12	Spill	376.74	7due	0
5	C-to-E	Clustered	SC	Male	47	19	7	12	Spill	703.82	8fake	1
5	C-to-E	Clustered	DO	Male	47	19	7	12	Spill	505.06	9clearly	1
5	C-to-E	Clustered	DO	Male	47	19	7	12	Spill	484.92	10opened	1
5	C-to-E	Clustered	DO	Male	47	19	7	12	Spill	400.96	11early	1
5	C-to-E	Clustered	DO	Male	47	19	7	12	Spill	585.79	12attending	1
5	C-to-E	Clustered	DO	Male	47	19	7	12	Spill	417.32	13their	1
5	C-to-E	Clustered	DO	Male	47	19	7	12	Spill	358.57	14Judy	1
5	C-to-E	Clustered	DO	Male	47	19	7	12	Spill	422.39	15reduce	1
5	C-to-E	Clustered	DO	Male	47	19	7	12	Spill	406.28	16its	1
6	C-to-E	Clustered	SC	Male	27	20	8	12	Disambig	437.1	1were	1
6	C-to-E	Clustered	SC	Male	27	20	8	12	Disambig	561.5	2was	1
6	C-to-E	Clustered	SC	Male	27	20	8	12	Disambig	758.11	3were	0
6	C-to-E	Clustered	SC	Male	27	20	8	12	Disambig	402.66	4was	1
6	C-to-E	Clustered	SC	Male	27	20	8	12	Disambig	900.18	5should	1
6	C-to-E	Clustered	SC	Male	27	20	8	12	Disambig	462.78	6was	0
6	C-to-E	Clustered	SC	Male	27	20	8	12	Disambig	483.36	7was	0
6	C-to-E	Clustered	SC	Male	27	20	8	12	Disambig	528.49	8was	1
6	C-to-E	Clustered	DO	Male	27	20	8	12	Disambig	499.88	9very	1
6	C-to-E	Clustered	DO	Male	27	20	8	12	Disambig	444.2	10when	1
6	C-to-E	Clustered	DO	Male	27	20	8	12	Disambig	561.57	11too	1
6	C-to-E	Clustered	DO	Male	27	20	8	12	Disambig	536.19	12while	1
6	C-to-E	Clustered	DO	Male	27	20	8	12	Disambig	434.19	13during	1
6	C-to-E	Clustered	DO	Male	27	20	8	12	Disambig	806.29	14when	1
6	C-to-E	Clustered	DO	Male	27	20	8	12	Disambig	496.88	15to	1
6	C-to-E	Clustered	DO	Male	27	20	8	12	Disambig	992.91	16before	1
6	C-to-E	Clustered	SC	Male	27	20	8	12	Spill	667.19	1complex	1
6	C-to-E	Clustered	SC	Male	27	20	8	12	Spill	802.39	2greater	1
6	C-to-E	Clustered	SC	Male	27	20	8	12	Spill	993.83	3keeping	0
6	C-to-E	Clustered	SC	Male	27	20	8	12	Spill	450.33	4in	1
6	C-to-E	Clustered	SC	Male	27	20	8	12	Spill	472	5be	1
6	C-to-E	Clustered	SC	Male	27	20	8	12	Spill	408.92	6an	0
6	C-to-E	Clustered	SC	Male	27	20	8	12	Spill	703.39	7due	0
6	C-to-E	Clustered	SC	Male	27	20	8	12	Spill	539.91	8fake	1
6	C-to-E	Clustered	DO	Male	27	20	8	12	Spill	461.24	9clearly	1
6	C-to-E	Clustered	DO	Male	27	20	8	12	Spill	725.08	10opened	1
6	C-to-E	Clustered	DO	Male	27	20	8	12	Spill	436.94	11early	1
6	C-to-E	Clustered	DO	Male	27	20	8	12	Spill	580.89	12attending	1
6	C-to-E	Clustered	DO	Male	27	20	8	12	Spill	470.71	13their	1
6	C-to-E	Clustered	DO	Male	27	20	8	12	Spill	395.37	14Judy	1
6	C-to-E	Clustered	DO	Male	27	20	8	12	Spill	518.65	15reduce	1
6	C-to-E	Clustered	DO	Male	27	20	8	12	Spill	496.04	16its	1
7	C-to-E	Anti-clustered	SC	Male	56	22	9	13	Disambig	538.66	1were	1
7	C-to-E	Anti-clustered	SC	Male	56	22	9	13	Disambig	239.48	2was	1
7	C-to-E	Anti-clustered	SC	Male	56	22	9	13	Disambig	348.98	3were	1
7	C-to-E	Anti-clustered	SC	Male	56	22	9	13	Disambig	221.1	4was	1
7	C-to-E	Anti-clustered	SC	Male	56	22	9	13	Disambig	521.02	5should	1
7	C-to-E	Anti-clustered	SC	Male	56	22	9	13	Disambig	157.37	6was	0
7	C-to-E	Anti-clustered	SC	Male	56	22	9	13	Disambig	204.4	7was	1
7	C-to-E	Anti-clustered	SC	Male	56	22	9	13	Disambig	314.54	8was	1
7	C-to-E	Anti-clustered	DO	Male	56	22	9	13	Disambig	177.18	9very	1
7	C-to-E	Anti-clustered	DO	Male	56	22	9	13	Disambig	416.33	10when	1
7	C-to-E	Anti-clustered	DO	Male	56	22	9	13	Disambig	237.92	11too	1
7	C-to-E	Anti-clustered	DO	Male	56	22	9	13	Disambig	299.87	12while	1
7	C-to-E	Anti-clustered	DO	Male	56	22	9	13	Disambig	403.86	13during	0
7	C-to-E	Anti-clustered	DO	Male	56	22	9	13	Disambig	312.19	14when	0
7	C-to-E	Anti-clustered	DO	Male	56	22	9	13	Disambig	407.98	15to	1
7	C-to-E	Anti-clustered	DO	Male	56	22	9	13	Disambig	316.21	16before	1
7	C-to-E	Anti-clustered	SC	Male	56	22	9	13	Spill	1054.29	1complex	1
7	C-to-E	Anti-clustered	SC	Male	56	22	9	13	Spill	280.49	2greater	1
7	C-to-E	Anti-clustered	SC	Male	56	22	9	13	Spill	316.01	3keeping	1
7	C-to-E	Anti-clustered	SC	Male	56	22	9	13	Spill	172.95	4in	1
7	C-to-E	Anti-clustered	SC	Male	56	22	9	13	Spill	311.52	5be	1
7	C-to-E	Anti-clustered	SC	Male	56	22	9	13	Spill	347.02	6an	0
7	C-to-E	Anti-clustered	SC	Male	56	22	9	13	Spill	341.3	7due	1
7	C-to-E	Anti-clustered	SC	Male	56	22	9	13	Spill	314.48	8fake	1
7	C-to-E	Anti-clustered	DO	Male	56	22	9	13	Spill	393.56	9clearly	1
7	C-to-E	Anti-clustered	DO	Male	56	22	9	13	Spill	268.15	10opened	1
7	C-to-E	Anti-clustered	DO	Male	56	22	9	13	Spill	361.07	11early	1
7	C-to-E	Anti-clustered	DO	Male	56	22	9	13	Spill	307.84	12attending	1
7	C-to-E	Anti-clustered	DO	Male	56	22	9	13	Spill	331.48	13their	0
7	C-to-E	Anti-clustered	DO	Male	56	22	9	13	Spill	299.62	14Judy	0
7	C-to-E	Anti-clustered	DO	Male	56	22	9	13	Spill	283	15reduce	1
7	C-to-E	Anti-clustered	DO	Male	56	22	9	13	Spill	315.5	16its	1
8	C-to-E	Anti-clustered	SC	Female	50	20	9	11	Disambig	309.01	1were	1
8	C-to-E	Anti-clustered	SC	Female	50	20	9	11	Disambig	437.51	2was	1
8	C-to-E	Anti-clustered	SC	Female	50	20	9	11	Disambig	626.58	3were	1
8	C-to-E	Anti-clustered	SC	Female	50	20	9	11	Disambig	391.03	4was	1
8	C-to-E	Anti-clustered	SC	Female	50	20	9	11	Disambig	594.55	5should	0
8	C-to-E	Anti-clustered	SC	Female	50	20	9	11	Disambig	626.11	6was	0
8	C-to-E	Anti-clustered	SC	Female	50	20	9	11	Disambig	301.99	7was	1
8	C-to-E	Anti-clustered	SC	Female	50	20	9	11	Disambig	331.66	8was	1
8	C-to-E	Anti-clustered	DO	Female	50	20	9	11	Disambig	328.39	9very	1
8	C-to-E	Anti-clustered	DO	Female	50	20	9	11	Disambig	486.31	10when	1
8	C-to-E	Anti-clustered	DO	Female	50	20	9	11	Disambig	1377.18	11too	1
8	C-to-E	Anti-clustered	DO	Female	50	20	9	11	Disambig	753.44	12while	1
8	C-to-E	Anti-clustered	DO	Female	50	20	9	11	Disambig	564.98	13during	0
8	C-to-E	Anti-clustered	DO	Female	50	20	9	11	Disambig	925.26	14when	1
8	C-to-E	Anti-clustered	DO	Female	50	20	9	11	Disambig	331.21	15to	1
8	C-to-E	Anti-clustered	DO	Female	50	20	9	11	Disambig	404.59	16before	1
8	C-to-E	Anti-clustered	SC	Female	50	20	9	11	Spill	266.62	1complex	1
8	C-to-E	Anti-clustered	SC	Female	50	20	9	11	Spill	328.58	2greater	1
8	C-to-E	Anti-clustered	SC	Female	50	20	9	11	Spill	329.78	3keeping	1
8	C-to-E	Anti-clustered	SC	Female	50	20	9	11	Spill	313.55	4in	1
8	C-to-E	Anti-clustered	SC	Female	50	20	9	11	Spill	350.31	5be	0
8	C-to-E	Anti-clustered	SC	Female	50	20	9	11	Spill	407.26	6an	0
8	C-to-E	Anti-clustered	SC	Female	50	20	9	11	Spill	266.76	7due	1
8	C-to-E	Anti-clustered	SC	Female	50	20	9	11	Spill	422.17	8fake	1
8	C-to-E	Anti-clustered	DO	Female	50	20	9	11	Spill	406.28	9clearly	1
8	C-to-E	Anti-clustered	DO	Female	50	20	9	11	Spill	345.18	10opened	1
8	C-to-E	Anti-clustered	DO	Female	50	20	9	11	Spill	377.68	11early	1
8	C-to-E	Anti-clustered	DO	Female	50	20	9	11	Spill	515.66	12attending	1
8	C-to-E	Anti-clustered	DO	Female	50	20	9	11	Spill	549.07	13their	0
8	C-to-E	Anti-clustered	DO	Female	50	20	9	11	Spill	390.94	14Judy	1
8	C-to-E	Anti-clustered	DO	Female	50	20	9	11	Spill	564.21	15reduce	1
8	C-to-E	Anti-clustered	DO	Female	50	20	9	11	Spill	360.76	16its	1
9	C-to-E	Clustered	SC	Female	46	21	8	13	Disambig	465.62	1were	1
9	C-to-E	Clustered	SC	Female	46	21	8	13	Disambig	713.85	2was	1
9	C-to-E	Clustered	SC	Female	46	21	8	13	Disambig	557.36	3were	1
9	C-to-E	Clustered	SC	Female	46	21	8	13	Disambig	428.03	4was	1
9	C-to-E	Clustered	SC	Female	46	21	8	13	Disambig	612.78	5should	1
9	C-to-E	Clustered	SC	Female	46	21	8	13	Disambig	444.13	6was	0
9	C-to-E	Clustered	SC	Female	46	21	8	13	Disambig	397.04	7was	1
9	C-to-E	Clustered	SC	Female	46	21	8	13	Disambig	654.39	8was	1
9	C-to-E	Clustered	DO	Female	46	21	8	13	Disambig	662.33	9very	1
9	C-to-E	Clustered	DO	Female	46	21	8	13	Disambig	435.64	10when	1
9	C-to-E	Clustered	DO	Female	46	21	8	13	Disambig	550.99	11too	1
9	C-to-E	Clustered	DO	Female	46	21	8	13	Disambig	540.54	12while	1
9	C-to-E	Clustered	DO	Female	46	21	8	13	Disambig	751.89	13during	0
9	C-to-E	Clustered	DO	Female	46	21	8	13	Disambig	440.32	14when	1
9	C-to-E	Clustered	DO	Female	46	21	8	13	Disambig	968.33	15to	1
9	C-to-E	Clustered	DO	Female	46	21	8	13	Disambig	611.71	16before	1
9	C-to-E	Clustered	SC	Female	46	21	8	13	Spill	681.58	1complex	1
9	C-to-E	Clustered	SC	Female	46	21	8	13	Spill	775.19	2greater	1
9	C-to-E	Clustered	SC	Female	46	21	8	13	Spill	434.87	3keeping	1
9	C-to-E	Clustered	SC	Female	46	21	8	13	Spill	604.8	4in	1
9	C-to-E	Clustered	SC	Female	46	21	8	13	Spill	364.52	5be	1
9	C-to-E	Clustered	SC	Female	46	21	8	13	Spill	454.88	6an	0
9	C-to-E	Clustered	SC	Female	46	21	8	13	Spill	455.77	7due	1
9	C-to-E	Clustered	SC	Female	46	21	8	13	Spill	494.46	8fake	1
9	C-to-E	Clustered	DO	Female	46	21	8	13	Spill	569.13	9clearly	1
9	C-to-E	Clustered	DO	Female	46	21	8	13	Spill	602.11	10opened	1
9	C-to-E	Clustered	DO	Female	46	21	8	13	Spill	612.43	11early	1
9	C-to-E	Clustered	DO	Female	46	21	8	13	Spill	589.7	12attending	1
9	C-to-E	Clustered	DO	Female	46	21	8	13	Spill	559.65	13their	0
9	C-to-E	Clustered	DO	Female	46	21	8	13	Spill	620.27	14Judy	1
9	C-to-E	Clustered	DO	Female	46	21	8	13	Spill	1089.24	15reduce	1
9	C-to-E	Clustered	DO	Female	46	21	8	13	Spill	571.85	16its	1
10	C-to-E	Clustered	SC	Female	36	19	8	11	Disambig	257.36	1were	1
10	C-to-E	Clustered	SC	Female	36	19	8	11	Disambig	381.33	2was	1
10	C-to-E	Clustered	SC	Female	36	19	8	11	Disambig	496.67	3were	1
10	C-to-E	Clustered	SC	Female	36	19	8	11	Disambig	387.18	4was	1
10	C-to-E	Clustered	SC	Female	36	19	8	11	Disambig	550.41	5should	1
10	C-to-E	Clustered	SC	Female	36	19	8	11	Disambig	341.91	6was	1
10	C-to-E	Clustered	SC	Female	36	19	8	11	Disambig	267.96	7was	1
10	C-to-E	Clustered	SC	Female	36	19	8	11	Disambig	386.17	8was	0
10	C-to-E	Clustered	DO	Female	36	19	8	11	Disambig	496.2	9very	1
10	C-to-E	Clustered	DO	Female	36	19	8	11	Disambig	443.28	10when	1
10	C-to-E	Clustered	DO	Female	36	19	8	11	Disambig	452.76	11too	1
10	C-to-E	Clustered	DO	Female	36	19	8	11	Disambig	545.72	12while	1
10	C-to-E	Clustered	DO	Female	36	19	8	11	Disambig	420.68	13during	1
10	C-to-E	Clustered	DO	Female	36	19	8	11	Disambig	403.94	14when	1
10	C-to-E	Clustered	DO	Female	36	19	8	11	Disambig	545.1	15to	1
10	C-to-E	Clustered	DO	Female	36	19	8	11	Disambig	421.7	16before	0
10	C-to-E	Clustered	SC	Female	36	19	8	11	Spill	416.64	1complex	1
10	C-to-E	Clustered	SC	Female	36	19	8	11	Spill	369.13	2greater	1
10	C-to-E	Clustered	SC	Female	36	19	8	11	Spill	428.08	3keeping	1
10	C-to-E	Clustered	SC	Female	36	19	8	11	Spill	342.52	4in	1
10	C-to-E	Clustered	SC	Female	36	19	8	11	Spill	429.1	5be	1
10	C-to-E	Clustered	SC	Female	36	19	8	11	Spill	328.77	6an	1
10	C-to-E	Clustered	SC	Female	36	19	8	11	Spill	262.42	7due	1
10	C-to-E	Clustered	SC	Female	36	19	8	11	Spill	394.93	8fake	0
10	C-to-E	Clustered	DO	Female	36	19	8	11	Spill	421.78	9clearly	1
10	C-to-E	Clustered	DO	Female	36	19	8	11	Spill	390.19	10opened	1
10	C-to-E	Clustered	DO	Female	36	19	8	11	Spill	523.2	11early	1
10	C-to-E	Clustered	DO	Female	36	19	8	11	Spill	458.73	12attending	1
10	C-to-E	Clustered	DO	Female	36	19	8	11	Spill	310.28	13their	1
10	C-to-E	Clustered	DO	Female	36	19	8	11	Spill	264.52	14Judy	1
10	C-to-E	Clustered	DO	Female	36	19	8	11	Spill	304.59	15reduce	1
10	C-to-E	Clustered	DO	Female	36	19	8	11	Spill	1052.55	16its	0
11	C-to-E	Clustered	SC	Female	37	21	9	12	Disambig	1049.41	1were	1
11	C-to-E	Clustered	SC	Female	37	21	9	12	Disambig	499.71	2was	1
11	C-to-E	Clustered	SC	Female	37	21	9	12	Disambig	1129.37	3were	1
11	C-to-E	Clustered	SC	Female	37	21	9	12	Disambig	699.95	4was	0
11	C-to-E	Clustered	SC	Female	37	21	9	12	Disambig	609.65	5should	1
11	C-to-E	Clustered	SC	Female	37	21	9	12	Disambig	489.71	6was	1
11	C-to-E	Clustered	SC	Female	37	21	9	12	Disambig	529.97	7was	1
11	C-to-E	Clustered	SC	Female	37	21	9	12	Disambig	740.79	8was	1
11	C-to-E	Clustered	DO	Female	37	21	9	12	Disambig	539.71	9very	1
11	C-to-E	Clustered	DO	Female	37	21	9	12	Disambig	599.69	10when	1
11	C-to-E	Clustered	DO	Female	37	21	9	12	Disambig	660.86	11too	1
11	C-to-E	Clustered	DO	Female	37	21	9	12	Disambig	919.9	12while	0
11	C-to-E	Clustered	DO	Female	37	21	9	12	Disambig	640.83	13during	1
11	C-to-E	Clustered	DO	Female	37	21	9	12	Disambig	530.09	14when	1
11	C-to-E	Clustered	DO	Female	37	21	9	12	Disambig	460.31	15to	1
11	C-to-E	Clustered	DO	Female	37	21	9	12	Disambig	779.59	16before	1
11	C-to-E	Clustered	SC	Female	37	21	9	12	Spill	1429.21	1complex	1
11	C-to-E	Clustered	SC	Female	37	21	9	12	Spill	520.04	2greater	1
11	C-to-E	Clustered	SC	Female	37	21	9	12	Spill	559.71	3keeping	1
11	C-to-E	Clustered	SC	Female	37	21	9	12	Spill	810.73	4in	0
11	C-to-E	Clustered	SC	Female	37	21	9	12	Spill	520.04	5be	1
11	C-to-E	Clustered	SC	Female	37	21	9	12	Spill	599.92	6an	1
11	C-to-E	Clustered	SC	Female	37	21	9	12	Spill	499.72	7due	1
11	C-to-E	Clustered	SC	Female	37	21	9	12	Spill	919.48	8fake	1
11	C-to-E	Clustered	DO	Female	37	21	9	12	Spill	800.28	9clearly	1
11	C-to-E	Clustered	DO	Female	37	21	9	12	Spill	659.95	10opened	1
11	C-to-E	Clustered	DO	Female	37	21	9	12	Spill	589.89	11early	1
11	C-to-E	Clustered	DO	Female	37	21	9	12	Spill	980.67	12attending	0
11	C-to-E	Clustered	DO	Female	37	21	9	12	Spill	590.9	13their	1
11	C-to-E	Clustered	DO	Female	37	21	9	12	Spill	490.07	14Judy	1
11	C-to-E	Clustered	DO	Female	37	21	9	12	Spill	630.89	15reduce	1
11	C-to-E	Clustered	DO	Female	37	21	9	12	Spill	560.9	16its	1
12	C-to-E	Clustered	SC	Female	47	19	9	10	Disambig	495.21	1were	1
12	C-to-E	Clustered	SC	Female	47	19	9	10	Disambig	435.67	2was	1
12	C-to-E	Clustered	SC	Female	47	19	9	10	Disambig	620.63	3were	1
12	C-to-E	Clustered	SC	Female	47	19	9	10	Disambig	803.86	4was	0
12	C-to-E	Clustered	SC	Female	47	19	9	10	Disambig	577.9	5should	1
12	C-to-E	Clustered	SC	Female	47	19	9	10	Disambig	507.68	6was	1
12	C-to-E	Clustered	SC	Female	47	19	9	10	Disambig	574.18	7was	0
12	C-to-E	Clustered	SC	Female	47	19	9	10	Disambig	485.77	8was	1
12	C-to-E	Clustered	DO	Female	47	19	9	10	Disambig	534.12	9very	1
12	C-to-E	Clustered	DO	Female	47	19	9	10	Disambig	457.71	10when	1
12	C-to-E	Clustered	DO	Female	47	19	9	10	Disambig	1596.5	11too	1
12	C-to-E	Clustered	DO	Female	47	19	9	10	Disambig	553.8	12while	1
12	C-to-E	Clustered	DO	Female	47	19	9	10	Disambig	2420.57	13during	1
12	C-to-E	Clustered	DO	Female	47	19	9	10	Disambig	375.59	14when	1
12	C-to-E	Clustered	DO	Female	47	19	9	10	Disambig	512.76	15to	1
12	C-to-E	Clustered	DO	Female	47	19	9	10	Disambig	611.71	16before	1
12	C-to-E	Clustered	SC	Female	47	19	9	10	Spill	814.1	1complex	1
12	C-to-E	Clustered	SC	Female	47	19	9	10	Spill	861.27	2greater	1
12	C-to-E	Clustered	SC	Female	47	19	9	10	Spill	552.39	3keeping	1
12	C-to-E	Clustered	SC	Female	47	19	9	10	Spill	658.03	4in	0
12	C-to-E	Clustered	SC	Female	47	19	9	10	Spill	404.12	5be	1
12	C-to-E	Clustered	SC	Female	47	19	9	10	Spill	509.53	6an	1
12	C-to-E	Clustered	SC	Female	47	19	9	10	Spill	571.48	7due	0
12	C-to-E	Clustered	SC	Female	47	19	9	10	Spill	600.27	8fake	1
12	C-to-E	Clustered	DO	Female	47	19	9	10	Spill	731.07	9clearly	1
12	C-to-E	Clustered	DO	Female	47	19	9	10	Spill	692.37	10opened	1
12	C-to-E	Clustered	DO	Female	47	19	9	10	Spill	416.87	11early	1
12	C-to-E	Clustered	DO	Female	47	19	9	10	Spill	1599.49	12attending	1
12	C-to-E	Clustered	DO	Female	47	19	9	10	Spill	743.54	13their	1
12	C-to-E	Clustered	DO	Female	47	19	9	10	Spill	410.08	14Judy	1
12	C-to-E	Clustered	DO	Female	47	19	9	10	Spill	410.67	15reduce	1
12	C-to-E	Clustered	DO	Female	47	19	9	10	Spill	568.74	16its	1
13	C-to-E	Clustered	SC	Female	37	20	9	11	Disambig	400.03	1were	0
13	C-to-E	Clustered	SC	Female	37	20	9	11	Disambig	560.02	2was	0
13	C-to-E	Clustered	SC	Female	37	20	9	11	Disambig	599.99	3were	1
13	C-to-E	Clustered	SC	Female	37	20	9	11	Disambig	560	4was	1
13	C-to-E	Clustered	SC	Female	37	20	9	11	Disambig	410	5should	0
13	C-to-E	Clustered	SC	Female	37	20	9	11	Disambig	450.03	6was	0
13	C-to-E	Clustered	SC	Female	37	20	9	11	Disambig	400.03	7was	1
13	C-to-E	Clustered	SC	Female	37	20	9	11	Disambig	579.99	8was	1
13	C-to-E	Clustered	DO	Female	37	20	9	11	Disambig	490	9very	0
13	C-to-E	Clustered	DO	Female	37	20	9	11	Disambig	430	10when	0
13	C-to-E	Clustered	DO	Female	37	20	9	11	Disambig	619.99	11too	0
13	C-to-E	Clustered	DO	Female	37	20	9	11	Disambig	540.02	12while	1
13	C-to-E	Clustered	DO	Female	37	20	9	11	Disambig	559.96	13during	1
13	C-to-E	Clustered	DO	Female	37	20	9	11	Disambig	499.96	14when	1
13	C-to-E	Clustered	DO	Female	37	20	9	11	Disambig	379.98	15to	1
13	C-to-E	Clustered	DO	Female	37	20	9	11	Disambig	429.97	16before	1
13	C-to-E	Clustered	SC	Female	37	20	9	11	Spill	369.99	1complex	0
13	C-to-E	Clustered	SC	Female	37	20	9	11	Spill	740.01	2greater	0
13	C-to-E	Clustered	SC	Female	37	20	9	11	Spill	649.96	3keeping	1
13	C-to-E	Clustered	SC	Female	37	20	9	11	Spill	420.01	4in	1
13	C-to-E	Clustered	SC	Female	37	20	9	11	Spill	509.98	5be	0
13	C-to-E	Clustered	SC	Female	37	20	9	11	Spill	370.03	6an	0
13	C-to-E	Clustered	SC	Female	37	20	9	11	Spill	460.03	7due	1
13	C-to-E	Clustered	SC	Female	37	20	9	11	Spill	549.94	8fake	1
13	C-to-E	Clustered	DO	Female	37	20	9	11	Spill	510	9clearly	0
13	C-to-E	Clustered	DO	Female	37	20	9	11	Spill	519.99	10opened	0
13	C-to-E	Clustered	DO	Female	37	20	9	11	Spill	649.94	11early	0
13	C-to-E	Clustered	DO	Female	37	20	9	11	Spill	460.03	12attending	1
13	C-to-E	Clustered	DO	Female	37	20	9	11	Spill	550.02	13their	1
13	C-to-E	Clustered	DO	Female	37	20	9	11	Spill	560.02	14Judy	1
13	C-to-E	Clustered	DO	Female	37	20	9	11	Spill	419.99	15reduce	1
13	C-to-E	Clustered	DO	Female	37	20	9	11	Spill	0	16its	1
14	C-to-E	Clustered	SC	Female	41	20	9	11	Disambig	369.84	1were	1
14	C-to-E	Clustered	SC	Female	41	20	9	11	Disambig	479.74	2was	0
14	C-to-E	Clustered	SC	Female	41	20	9	11	Disambig	380.49	3were	1
14	C-to-E	Clustered	SC	Female	41	20	9	11	Disambig	519.75	4was	1
14	C-to-E	Clustered	SC	Female	41	20	9	11	Disambig	480.11	5should	1
14	C-to-E	Clustered	SC	Female	41	20	9	11	Disambig	429.81	6was	1
14	C-to-E	Clustered	SC	Female	41	20	9	11	Disambig	371	7was	0
14	C-to-E	Clustered	SC	Female	41	20	9	11	Disambig	500.11	8was	1
14	C-to-E	Clustered	DO	Female	41	20	9	11	Disambig	510.13	9very	1
14	C-to-E	Clustered	DO	Female	41	20	9	11	Disambig	1389.26	10when	1
14	C-to-E	Clustered	DO	Female	41	20	9	11	Disambig	460.93	11too	1
14	C-to-E	Clustered	DO	Female	41	20	9	11	Disambig	790.78	12while	1
14	C-to-E	Clustered	DO	Female	41	20	9	11	Disambig	1320.46	13during	1
14	C-to-E	Clustered	DO	Female	41	20	9	11	Disambig	420.15	14when	1
14	C-to-E	Clustered	DO	Female	41	20	9	11	Disambig	429.77	15to	1
14	C-to-E	Clustered	DO	Female	41	20	9	11	Disambig	399.77	16before	1
14	C-to-E	Clustered	SC	Female	41	20	9	11	Spill	389.8	1complex	1
14	C-to-E	Clustered	SC	Female	41	20	9	11	Spill	390.17	2greater	0
14	C-to-E	Clustered	SC	Female	41	20	9	11	Spill	390.2	3keeping	1
14	C-to-E	Clustered	SC	Female	41	20	9	11	Spill	449.73	4in	1
14	C-to-E	Clustered	SC	Female	41	20	9	11	Spill	399.79	5be	1
14	C-to-E	Clustered	SC	Female	41	20	9	11	Spill	480.94	6an	1
14	C-to-E	Clustered	SC	Female	41	20	9	11	Spill	300.2	7due	0
14	C-to-E	Clustered	SC	Female	41	20	9	11	Spill	460.16	8fake	1
14	C-to-E	Clustered	DO	Female	41	20	9	11	Spill	291.01	9clearly	1
14	C-to-E	Clustered	DO	Female	41	20	9	11	Spill	619.68	10opened	1
14	C-to-E	Clustered	DO	Female	41	20	9	11	Spill	540.91	11early	1
14	C-to-E	Clustered	DO	Female	41	20	9	11	Spill	669.64	12attending	1
14	C-to-E	Clustered	DO	Female	41	20	9	11	Spill	410.17	13their	1
14	C-to-E	Clustered	DO	Female	41	20	9	11	Spill	379.8	14Judy	1
14	C-to-E	Clustered	DO	Female	41	20	9	11	Spill	420.1	15reduce	1
14	C-to-E	Clustered	DO	Female	41	20	9	11	Spill	519.74	16its	1
15	C-to-E	Clustered	SC	Female	43	24	10	14	Disambig	440.14	1were	1
15	C-to-E	Clustered	SC	Female	43	24	10	14	Disambig	510.02	2was	0
15	C-to-E	Clustered	SC	Female	43	24	10	14	Disambig	489.77	3were	1
15	C-to-E	Clustered	SC	Female	43	24	10	14	Disambig	379.79	4was	1
15	C-to-E	Clustered	SC	Female	43	24	10	14	Disambig	511.38	5should	0
15	C-to-E	Clustered	SC	Female	43	24	10	14	Disambig	789.93	6was	1
15	C-to-E	Clustered	SC	Female	43	24	10	14	Disambig	370.18	7was	1
15	C-to-E	Clustered	SC	Female	43	24	10	14	Disambig	460.93	8was	1
15	C-to-E	Clustered	DO	Female	43	24	10	14	Disambig	459.78	9very	1
15	C-to-E	Clustered	DO	Female	43	24	10	14	Disambig	449.73	10when	1
15	C-to-E	Clustered	DO	Female	43	24	10	14	Disambig	499.77	11too	1
15	C-to-E	Clustered	DO	Female	43	24	10	14	Disambig	379.77	12while	1
15	C-to-E	Clustered	DO	Female	43	24	10	14	Disambig	530.98	13during	1
15	C-to-E	Clustered	DO	Female	43	24	10	14	Disambig	469.75	14when	1
15	C-to-E	Clustered	DO	Female	43	24	10	14	Disambig	816.51	15to	1
15	C-to-E	Clustered	DO	Female	43	24	10	14	Disambig	640.86	16before	1
15	C-to-E	Clustered	SC	Female	43	24	10	14	Spill	579.7	1complex	1
15	C-to-E	Clustered	SC	Female	43	24	10	14	Spill	790.75	2greater	0
15	C-to-E	Clustered	SC	Female	43	24	10	14	Spill	839.94	3keeping	1
15	C-to-E	Clustered	SC	Female	43	24	10	14	Spill	359.78	4in	1
15	C-to-E	Clustered	SC	Female	43	24	10	14	Spill	443.7	5be	0
15	C-to-E	Clustered	SC	Female	43	24	10	14	Spill	479.73	6an	1
15	C-to-E	Clustered	SC	Female	43	24	10	14	Spill	380.2	7due	1
15	C-to-E	Clustered	SC	Female	43	24	10	14	Spill	680.02	8fake	1
15	C-to-E	Clustered	DO	Female	43	24	10	14	Spill	550.09	9clearly	1
15	C-to-E	Clustered	DO	Female	43	24	10	14	Spill	520.89	10opened	1
15	C-to-E	Clustered	DO	Female	43	24	10	14	Spill	589.68	11early	1
15	C-to-E	Clustered	DO	Female	43	24	10	14	Spill	430.18	12attending	1
15	C-to-E	Clustered	DO	Female	43	24	10	14	Spill	470.96	13their	1
15	C-to-E	Clustered	DO	Female	43	24	10	14	Spill	779.59	14Judy	1
15	C-to-E	Clustered	DO	Female	43	24	10	14	Spill	879.53	15reduce	1
15	C-to-E	Clustered	DO	Female	43	24	10	14	Spill	620.89	16its	1
16	C-to-E	Clustered	SC	Male	53	22	9	12	Disambig	489.71	1were	0
16	C-to-E	Clustered	SC	Male	53	22	9	12	Disambig	350.18	2was	1
16	C-to-E	Clustered	SC	Male	53	22	9	12	Disambig	450.08	3were	1
16	C-to-E	Clustered	SC	Male	53	22	9	12	Disambig	510.8	4was	1
16	C-to-E	Clustered	SC	Male	53	22	9	12	Disambig	290.1	5should	0
16	C-to-E	Clustered	SC	Male	53	22	9	12	Disambig	449.8	6was	1
16	C-to-E	Clustered	SC	Male	53	22	9	12	Disambig	390.19	7was	1
16	C-to-E	Clustered	SC	Male	53	22	9	12	Disambig	1159.74	8was	1
16	C-to-E	Clustered	DO	Male	53	22	9	12	Disambig	500.06	9very	1
16	C-to-E	Clustered	DO	Male	53	22	9	12	Disambig	679.66	10when	1
16	C-to-E	Clustered	DO	Male	53	22	9	12	Disambig	410.99	11too	1
16	C-to-E	Clustered	DO	Male	53	22	9	12	Disambig	730.82	12while	1
16	C-to-E	Clustered	DO	Male	53	22	9	12	Disambig	459.73	13during	1
16	C-to-E	Clustered	DO	Male	53	22	9	12	Disambig	459.79	14when	1
16	C-to-E	Clustered	DO	Male	53	22	9	12	Disambig	389.82	15to	1
16	C-to-E	Clustered	DO	Male	53	22	9	12	Disambig	460.12	16before	1
16	C-to-E	Clustered	SC	Male	53	22	9	12	Spill	620.06	1complex	0
16	C-to-E	Clustered	SC	Male	53	22	9	12	Spill	289.81	2greater	1
16	C-to-E	Clustered	SC	Male	53	22	9	12	Spill	679.61	3keeping	1
16	C-to-E	Clustered	SC	Male	53	22	9	12	Spill	369.58	4in	1
16	C-to-E	Clustered	SC	Male	53	22	9	12	Spill	290.15	5be	0
16	C-to-E	Clustered	SC	Male	53	22	9	12	Spill	330.15	6an	1
16	C-to-E	Clustered	SC	Male	53	22	9	12	Spill	379.8	7due	1
16	C-to-E	Clustered	SC	Male	53	22	9	12	Spill	700.78	8fake	1
16	C-to-E	Clustered	DO	Male	53	22	9	12	Spill	529.71	9clearly	1
16	C-to-E	Clustered	DO	Male	53	22	9	12	Spill	909.49	10opened	1
16	C-to-E	Clustered	DO	Male	53	22	9	12	Spill	489.75	11early	1
16	C-to-E	Clustered	DO	Male	53	22	9	12	Spill	620.56	12attending	1
16	C-to-E	Clustered	DO	Male	53	22	9	12	Spill	600.83	13their	1
16	C-to-E	Clustered	DO	Male	53	22	9	12	Spill	920.69	14Judy	1
16	C-to-E	Clustered	DO	Male	53	22	9	12	Spill	490.96	15reduce	1
16	C-to-E	Clustered	DO	Male	53	22	9	12	Spill	640.86	16its	1
17	C-to-E	Clustered	SC	Female	54	21	9	12	Disambig	550.27	1were	1
17	C-to-E	Clustered	SC	Female	54	21	9	12	Disambig	469.69	2was	1
17	C-to-E	Clustered	SC	Female	54	21	9	12	Disambig	1537.06	3were	1
17	C-to-E	Clustered	SC	Female	54	21	9	12	Disambig	699.61	4was	1
17	C-to-E	Clustered	SC	Female	54	21	9	12	Disambig	946.65	5should	1
17	C-to-E	Clustered	SC	Female	54	21	9	12	Disambig	488.16	6was	1
17	C-to-E	Clustered	SC	Female	54	21	9	12	Disambig	649.62	7was	1
17	C-to-E	Clustered	SC	Female	54	21	9	12	Disambig	559.08	8was	1
17	C-to-E	Clustered	DO	Female	54	21	9	12	Disambig	819.93	9very	1
17	C-to-E	Clustered	DO	Female	54	21	9	12	Disambig	570.18	10when	1
17	C-to-E	Clustered	DO	Female	54	21	9	12	Disambig	569.68	11too	1
17	C-to-E	Clustered	DO	Female	54	21	9	12	Disambig	791.55	12while	0
17	C-to-E	Clustered	DO	Female	54	21	9	12	Disambig	1171.71	13during	0
17	C-to-E	Clustered	DO	Female	54	21	9	12	Disambig	499.77	14when	1
17	C-to-E	Clustered	DO	Female	54	21	9	12	Disambig	650.41	15to	1
17	C-to-E	Clustered	DO	Female	54	21	9	12	Disambig	899.04	16before	1
17	C-to-E	Clustered	SC	Female	54	21	9	12	Spill	609.67	1complex	1
17	C-to-E	Clustered	SC	Female	54	21	9	12	Spill	469.76	2greater	1
17	C-to-E	Clustered	SC	Female	54	21	9	12	Spill	979	3keeping	1
17	C-to-E	Clustered	SC	Female	54	21	9	12	Spill	519.17	4in	1
17	C-to-E	Clustered	SC	Female	54	21	9	12	Spill	480.01	5be	1
17	C-to-E	Clustered	SC	Female	54	21	9	12	Spill	511.84	6an	1
17	C-to-E	Clustered	SC	Female	54	21	9	12	Spill	758.34	7due	1
17	C-to-E	Clustered	SC	Female	54	21	9	12	Spill	710.03	8fake	1
17	C-to-E	Clustered	DO	Female	54	21	9	12	Spill	609.64	9clearly	1
17	C-to-E	Clustered	DO	Female	54	21	9	12	Spill	1570.82	10opened	1
17	C-to-E	Clustered	DO	Female	54	21	9	12	Spill	848.55	11early	1
17	C-to-E	Clustered	DO	Female	54	21	9	12	Spill	990.86	12attending	0
17	C-to-E	Clustered	DO	Female	54	21	9	12	Spill	753.8	13their	0
17	C-to-E	Clustered	DO	Female	54	21	9	12	Spill	609.67	14Judy	1
17	C-to-E	Clustered	DO	Female	54	21	9	12	Spill	669.64	15reduce	1
17	C-to-E	Clustered	DO	Female	54	21	9	12	Spill	757.66	16its	1
18	C-to-E	Clustered	SC	Female	47	22	7	15	Disambig	450.93	1were	1
18	C-to-E	Clustered	SC	Female	47	22	7	15	Disambig	719.6	2was	1
18	C-to-E	Clustered	SC	Female	47	22	7	15	Disambig	514.77	3were	1
18	C-to-E	Clustered	SC	Female	47	22	7	15	Disambig	479.7	4was	1
18	C-to-E	Clustered	SC	Female	47	22	7	15	Disambig	1030.64	5should	1
18	C-to-E	Clustered	SC	Female	47	22	7	15	Disambig	809.94	6was	1
18	C-to-E	Clustered	SC	Female	47	22	7	15	Disambig	820.72	7was	1
18	C-to-E	Clustered	SC	Female	47	22	7	15	Disambig	1289.68	8was	1
18	C-to-E	Clustered	DO	Female	47	22	7	15	Disambig	469.74	9very	1
18	C-to-E	Clustered	DO	Female	47	22	7	15	Disambig	1070.6	10when	1
18	C-to-E	Clustered	DO	Female	47	22	7	15	Disambig	1330.46	11too	0
18	C-to-E	Clustered	DO	Female	47	22	7	15	Disambig	1149.36	12while	0
18	C-to-E	Clustered	DO	Female	47	22	7	15	Disambig	1309.59	13during	0
18	C-to-E	Clustered	DO	Female	47	22	7	15	Disambig	530.13	14when	1
18	C-to-E	Clustered	DO	Female	47	22	7	15	Disambig	710.81	15to	1
18	C-to-E	Clustered	DO	Female	47	22	7	15	Disambig	500.11	16before	1
18	C-to-E	Clustered	SC	Female	47	22	7	15	Spill	650.01	1complex	1
18	C-to-E	Clustered	SC	Female	47	22	7	15	Spill	969.86	2greater	1
18	C-to-E	Clustered	SC	Female	47	22	7	15	Spill	683.5	3keeping	1
18	C-to-E	Clustered	SC	Female	47	22	7	15	Spill	1449.56	4in	1
18	C-to-E	Clustered	SC	Female	47	22	7	15	Spill	600.08	5be	1
18	C-to-E	Clustered	SC	Female	47	22	7	15	Spill	400.19	6an	1
18	C-to-E	Clustered	SC	Female	47	22	7	15	Spill	669.65	7due	1
18	C-to-E	Clustered	SC	Female	47	22	7	15	Spill	400.16	8fake	1
18	C-to-E	Clustered	DO	Female	47	22	7	15	Spill	910.45	9clearly	1
18	C-to-E	Clustered	DO	Female	47	22	7	15	Spill	715.31	10opened	1
18	C-to-E	Clustered	DO	Female	47	22	7	15	Spill	849.54	11early	0
18	C-to-E	Clustered	DO	Female	47	22	7	15	Spill	699.63	12attending	0
18	C-to-E	Clustered	DO	Female	47	22	7	15	Spill	1009.85	13their	0
18	C-to-E	Clustered	DO	Female	47	22	7	15	Spill	510.14	14Judy	1
18	C-to-E	Clustered	DO	Female	47	22	7	15	Spill	519.69	15reduce	1
18	C-to-E	Clustered	DO	Female	47	22	7	15	Spill	610.85	16its	1
19	C-to-E	Anti-clustered	SC	Female	44	22	10	15	Disambig	496.24	1were	1
19	C-to-E	Anti-clustered	SC	Female	44	22	10	15	Disambig	389.1	2was	1
19	C-to-E	Anti-clustered	SC	Female	44	22	10	15	Disambig	661.5	3were	1
19	C-to-E	Anti-clustered	SC	Female	44	22	10	15	Disambig	491.76	4was	1
19	C-to-E	Anti-clustered	SC	Female	44	22	10	15	Disambig	349.7	5should	0
19	C-to-E	Anti-clustered	SC	Female	44	22	10	15	Disambig	536.84	6was	1
19	C-to-E	Anti-clustered	SC	Female	44	22	10	15	Disambig	371.74	7was	1
19	C-to-E	Anti-clustered	SC	Female	44	22	10	15	Disambig	451.37	8was	1
19	C-to-E	Anti-clustered	DO	Female	44	22	10	15	Disambig	348.72	9very	1
19	C-to-E	Anti-clustered	DO	Female	44	22	10	15	Disambig	488.95	10when	1
19	C-to-E	Anti-clustered	DO	Female	44	22	10	15	Disambig	451.18	11too	1
19	C-to-E	Anti-clustered	DO	Female	44	22	10	15	Disambig	673.18	12while	1
19	C-to-E	Anti-clustered	DO	Female	44	22	10	15	Disambig	493.72	13during	1
19	C-to-E	Anti-clustered	DO	Female	44	22	10	15	Disambig	398.05	14when	1
19	C-to-E	Anti-clustered	DO	Female	44	22	10	15	Disambig	366.83	15to	1
19	C-to-E	Anti-clustered	DO	Female	44	22	10	15	Disambig	439.57	16before	1
19	C-to-E	Anti-clustered	SC	Female	44	22	10	15	Spill	607.38	1complex	1
19	C-to-E	Anti-clustered	SC	Female	44	22	10	15	Spill	652.88	2greater	1
19	C-to-E	Anti-clustered	SC	Female	44	22	10	15	Spill	624.86	3keeping	1
19	C-to-E	Anti-clustered	SC	Female	44	22	10	15	Spill	318.74	4in	1
19	C-to-E	Anti-clustered	SC	Female	44	22	10	15	Spill	392.51	5be	0
19	C-to-E	Anti-clustered	SC	Female	44	22	10	15	Spill	379.87	6an	1
19	C-to-E	Anti-clustered	SC	Female	44	22	10	15	Spill	369.04	7due	1
19	C-to-E	Anti-clustered	SC	Female	44	22	10	15	Spill	839.35	8fake	1
19	C-to-E	Anti-clustered	DO	Female	44	22	10	15	Spill	1108.69	9clearly	1
19	C-to-E	Anti-clustered	DO	Female	44	22	10	15	Spill	590.84	10opened	1
19	C-to-E	Anti-clustered	DO	Female	44	22	10	15	Spill	588.92	11early	1
19	C-to-E	Anti-clustered	DO	Female	44	22	10	15	Spill	331.03	12attending	1
19	C-to-E	Anti-clustered	DO	Female	44	22	10	15	Spill	398.2	13their	1
19	C-to-E	Anti-clustered	DO	Female	44	22	10	15	Spill	373.64	14Judy	1
19	C-to-E	Anti-clustered	DO	Female	44	22	10	15	Spill	410.49	15reduce	1
19	C-to-E	Anti-clustered	DO	Female	44	22	10	15	Spill	413.97	16its	1
20	C-to-E	Anti-clustered	SC	Female	38	22	9	13	Disambig	618.43	1were	1
20	C-to-E	Anti-clustered	SC	Female	38	22	9	13	Disambig	496.95	2was	1
20	C-to-E	Anti-clustered	SC	Female	38	22	9	13	Disambig	677.14	3were	1
20	C-to-E	Anti-clustered	SC	Female	38	22	9	13	Disambig	571.7	4was	1
20	C-to-E	Anti-clustered	SC	Female	38	22	9	13	Disambig	523.56	5should	0
20	C-to-E	Anti-clustered	SC	Female	38	22	9	13	Disambig	581.55	6was	1
20	C-to-E	Anti-clustered	SC	Female	38	22	9	13	Disambig	366.36	7was	1
20	C-to-E	Anti-clustered	SC	Female	38	22	9	13	Disambig	415.42	8was	1
20	C-to-E	Anti-clustered	DO	Female	38	22	9	13	Disambig	834.26	9very	1
20	C-to-E	Anti-clustered	DO	Female	38	22	9	13	Disambig	568.29	10when	1
20	C-to-E	Anti-clustered	DO	Female	38	22	9	13	Disambig	522.43	11too	1
20	C-to-E	Anti-clustered	DO	Female	38	22	9	13	Disambig	675.03	12while	0
20	C-to-E	Anti-clustered	DO	Female	38	22	9	13	Disambig	773.69	13during	1
20	C-to-E	Anti-clustered	DO	Female	38	22	9	13	Disambig	530.49	14when	1
20	C-to-E	Anti-clustered	DO	Female	38	22	9	13	Disambig	574.93	15to	1
20	C-to-E	Anti-clustered	DO	Female	38	22	9	13	Disambig	660.32	16before	1
20	C-to-E	Anti-clustered	SC	Female	38	22	9	13	Spill	853.35	1complex	1
20	C-to-E	Anti-clustered	SC	Female	38	22	9	13	Spill	649.15	2greater	1
20	C-to-E	Anti-clustered	SC	Female	38	22	9	13	Spill	541.73	3keeping	1
20	C-to-E	Anti-clustered	SC	Female	38	22	9	13	Spill	418.85	4in	1
20	C-to-E	Anti-clustered	SC	Female	38	22	9	13	Spill	514.61	5be	0
20	C-to-E	Anti-clustered	SC	Female	38	22	9	13	Spill	808.47	6an	1
20	C-to-E	Anti-clustered	SC	Female	38	22	9	13	Spill	380.2	7due	1
20	C-to-E	Anti-clustered	SC	Female	38	22	9	13	Spill	1178.55	8fake	1
20	C-to-E	Anti-clustered	DO	Female	38	22	9	13	Spill	927.63	9clearly	1
20	C-to-E	Anti-clustered	DO	Female	38	22	9	13	Spill	489.33	10opened	1
20	C-to-E	Anti-clustered	DO	Female	38	22	9	13	Spill	556.84	11early	1
20	C-to-E	Anti-clustered	DO	Female	38	22	9	13	Spill	879.93	12attending	0
20	C-to-E	Anti-clustered	DO	Female	38	22	9	13	Spill	502.76	13their	1
20	C-to-E	Anti-clustered	DO	Female	38	22	9	13	Spill	816.1	14Judy	1
20	C-to-E	Anti-clustered	DO	Female	38	22	9	13	Spill	686.2	15reduce	1
20	C-to-E	Anti-clustered	DO	Female	38	22	9	13	Spill	602.22	16its	1
21	C-to-E	Anti-clustered	SC	Female	46	21	9	12	Disambig	322.35	1were	1
21	C-to-E	Anti-clustered	SC	Female	46	21	9	12	Disambig	424.69	2was	1
21	C-to-E	Anti-clustered	SC	Female	46	21	9	12	Disambig	401.26	3were	1
21	C-to-E	Anti-clustered	SC	Female	46	21	9	12	Disambig	360.81	4was	1
21	C-to-E	Anti-clustered	SC	Female	46	21	9	12	Disambig	318.7	5should	1
21	C-to-E	Anti-clustered	SC	Female	46	21	9	12	Disambig	450.04	6was	1
21	C-to-E	Anti-clustered	SC	Female	46	21	9	12	Disambig	314.18	7was	1
21	C-to-E	Anti-clustered	SC	Female	46	21	9	12	Disambig	448.53	8was	1
21	C-to-E	Anti-clustered	DO	Female	46	21	9	12	Disambig	470.73	9very	1
21	C-to-E	Anti-clustered	DO	Female	46	21	9	12	Disambig	472.91	10when	1
21	C-to-E	Anti-clustered	DO	Female	46	21	9	12	Disambig	482.16	11too	1
21	C-to-E	Anti-clustered	DO	Female	46	21	9	12	Disambig	980.24	12while	1
21	C-to-E	Anti-clustered	DO	Female	46	21	9	12	Disambig	406.28	13during	1
21	C-to-E	Anti-clustered	DO	Female	46	21	9	12	Disambig	377	14when	1
21	C-to-E	Anti-clustered	DO	Female	46	21	9	12	Disambig	309.78	15to	0
21	C-to-E	Anti-clustered	DO	Female	46	21	9	12	Disambig	891.89	16before	0
21	C-to-E	Anti-clustered	SC	Female	46	21	9	12	Spill	423.28	1complex	1
21	C-to-E	Anti-clustered	SC	Female	46	21	9	12	Spill	405.31	2greater	1
21	C-to-E	Anti-clustered	SC	Female	46	21	9	12	Spill	361.69	3keeping	1
21	C-to-E	Anti-clustered	SC	Female	46	21	9	12	Spill	296.26	4in	1
21	C-to-E	Anti-clustered	SC	Female	46	21	9	12	Spill	408.99	5be	1
21	C-to-E	Anti-clustered	SC	Female	46	21	9	12	Spill	361.26	6an	1
21	C-to-E	Anti-clustered	SC	Female	46	21	9	12	Spill	456.93	7due	1
21	C-to-E	Anti-clustered	SC	Female	46	21	9	12	Spill	487.97	8fake	1
21	C-to-E	Anti-clustered	DO	Female	46	21	9	12	Spill	612.81	9clearly	1
21	C-to-E	Anti-clustered	DO	Female	46	21	9	12	Spill	338.36	10opened	1
21	C-to-E	Anti-clustered	DO	Female	46	21	9	12	Spill	596.53	11early	1
21	C-to-E	Anti-clustered	DO	Female	46	21	9	12	Spill	691.33	12attending	1
21	C-to-E	Anti-clustered	DO	Female	46	21	9	12	Spill	548.7	13their	1
21	C-to-E	Anti-clustered	DO	Female	46	21	9	12	Spill	311.42	14Judy	1
21	C-to-E	Anti-clustered	DO	Female	46	21	9	12	Spill	282.93	15reduce	0
21	C-to-E	Anti-clustered	DO	Female	46	21	9	12	Spill	432.45	16its	0
22	C-to-E	Anti-clustered	SC	Male	32	19	8	11	Disambig	397.67	1were	0
22	C-to-E	Anti-clustered	SC	Male	32	19	8	11	Disambig	337.2	2was	1
22	C-to-E	Anti-clustered	SC	Male	32	19	8	11	Disambig	356.23	3were	1
22	C-to-E	Anti-clustered	SC	Male	32	19	8	11	Disambig	174.18	4was	1
22	C-to-E	Anti-clustered	SC	Male	32	19	8	11	Disambig	569.74	5should	1
22	C-to-E	Anti-clustered	SC	Male	32	19	8	11	Disambig	414.27	6was	1
22	C-to-E	Anti-clustered	SC	Male	32	19	8	11	Disambig	369.63	7was	1
22	C-to-E	Anti-clustered	SC	Male	32	19	8	11	Disambig	169.58	8was	1
22	C-to-E	Anti-clustered	DO	Male	32	19	8	11	Disambig	385.45	9very	1
22	C-to-E	Anti-clustered	DO	Male	32	19	8	11	Disambig	420.83	10when	1
22	C-to-E	Anti-clustered	DO	Male	32	19	8	11	Disambig	435.18	11too	1
22	C-to-E	Anti-clustered	DO	Male	32	19	8	11	Disambig	413.77	12while	1
22	C-to-E	Anti-clustered	DO	Male	32	19	8	11	Disambig	575.03	13during	1
22	C-to-E	Anti-clustered	DO	Male	32	19	8	11	Disambig	192.16	14when	1
22	C-to-E	Anti-clustered	DO	Male	32	19	8	11	Disambig	377.72	15to	1
22	C-to-E	Anti-clustered	DO	Male	32	19	8	11	Disambig	428.32	16before	0
22	C-to-E	Anti-clustered	SC	Male	32	19	8	11	Spill	395.16	1complex	0
22	C-to-E	Anti-clustered	SC	Male	32	19	8	11	Spill	360.55	2greater	1
22	C-to-E	Anti-clustered	SC	Male	32	19	8	11	Spill	617.34	3keeping	1
22	C-to-E	Anti-clustered	SC	Male	32	19	8	11	Spill	335.13	4in	1
22	C-to-E	Anti-clustered	SC	Male	32	19	8	11	Spill	400.98	5be	1
22	C-to-E	Anti-clustered	SC	Male	32	19	8	11	Spill	338.08	6an	1
22	C-to-E	Anti-clustered	SC	Male	32	19	8	11	Spill	418.16	7due	1
22	C-to-E	Anti-clustered	SC	Male	32	19	8	11	Spill	346.91	8fake	1
22	C-to-E	Anti-clustered	DO	Male	32	19	8	11	Spill	445.78	9clearly	1
22	C-to-E	Anti-clustered	DO	Male	32	19	8	11	Spill	411.18	10opened	1
22	C-to-E	Anti-clustered	DO	Male	32	19	8	11	Spill	474.45	11early	1
22	C-to-E	Anti-clustered	DO	Male	32	19	8	11	Spill	517.41	12attending	1
22	C-to-E	Anti-clustered	DO	Male	32	19	8	11	Spill	386.63	13their	1
22	C-to-E	Anti-clustered	DO	Male	32	19	8	11	Spill	317.77	14Judy	1
22	C-to-E	Anti-clustered	DO	Male	32	19	8	11	Spill	448.9	15reduce	1
22	C-to-E	Anti-clustered	DO	Male	32	19	8	11	Spill	430.84	16its	0
23	C-to-E	Anti-clustered	SC	Female	42	22	8	14	Disambig	533.85	1were	0
23	C-to-E	Anti-clustered	SC	Female	42	22	8	14	Disambig	611.85	2was	1
23	C-to-E	Anti-clustered	SC	Female	42	22	8	14	Disambig	451.66	3were	1
23	C-to-E	Anti-clustered	SC	Female	42	22	8	14	Disambig	435.54	4was	1
23	C-to-E	Anti-clustered	SC	Female	42	22	8	14	Disambig	707.63	5should	1
23	C-to-E	Anti-clustered	SC	Female	42	22	8	14	Disambig	511.35	6was	1
23	C-to-E	Anti-clustered	SC	Female	42	22	8	14	Disambig	450.32	7was	1
23	C-to-E	Anti-clustered	SC	Female	42	22	8	14	Disambig	440.58	8was	0
23	C-to-E	Anti-clustered	DO	Female	42	22	8	14	Disambig	515.93	9very	1
23	C-to-E	Anti-clustered	DO	Female	42	22	8	14	Disambig	949.05	10when	1
23	C-to-E	Anti-clustered	DO	Female	42	22	8	14	Disambig	896.7	11too	1
23	C-to-E	Anti-clustered	DO	Female	42	22	8	14	Disambig	501.94	12while	1
23	C-to-E	Anti-clustered	DO	Female	42	22	8	14	Disambig	469.02	13during	1
23	C-to-E	Anti-clustered	DO	Female	42	22	8	14	Disambig	1300.23	14when	1
23	C-to-E	Anti-clustered	DO	Female	42	22	8	14	Disambig	533.03	15to	1
23	C-to-E	Anti-clustered	DO	Female	42	22	8	14	Disambig	804.42	16before	0
23	C-to-E	Anti-clustered	SC	Female	42	22	8	14	Spill	628.32	1complex	0
23	C-to-E	Anti-clustered	SC	Female	42	22	8	14	Spill	628.14	2greater	1
23	C-to-E	Anti-clustered	SC	Female	42	22	8	14	Spill	760.01	3keeping	1
23	C-to-E	Anti-clustered	SC	Female	42	22	8	14	Spill	394.16	4in	1
23	C-to-E	Anti-clustered	SC	Female	42	22	8	14	Spill	516.89	5be	1
23	C-to-E	Anti-clustered	SC	Female	42	22	8	14	Spill	455.23	6an	1
23	C-to-E	Anti-clustered	SC	Female	42	22	8	14	Spill	452.8	7due	1
23	C-to-E	Anti-clustered	SC	Female	42	22	8	14	Spill	438.93	8fake	0
23	C-to-E	Anti-clustered	DO	Female	42	22	8	14	Spill	628.73	9clearly	1
23	C-to-E	Anti-clustered	DO	Female	42	22	8	14	Spill	612.79	10opened	1
23	C-to-E	Anti-clustered	DO	Female	42	22	8	14	Spill	594.81	11early	1
23	C-to-E	Anti-clustered	DO	Female	42	22	8	14	Spill	770.13	12attending	1
23	C-to-E	Anti-clustered	DO	Female	42	22	8	14	Spill	656.84	13their	1
23	C-to-E	Anti-clustered	DO	Female	42	22	8	14	Spill	974.6	14Judy	1
23	C-to-E	Anti-clustered	DO	Female	42	22	8	14	Spill	612.5	15reduce	1
23	C-to-E	Anti-clustered	DO	Female	42	22	8	14	Spill	566.97	16its	0
24	C-to-E	Anti-clustered	SC	Female	27	22	8	14	Disambig	419.17	1were	1
24	C-to-E	Anti-clustered	SC	Female	27	22	8	14	Disambig	420.06	2was	1
24	C-to-E	Anti-clustered	SC	Female	27	22	8	14	Disambig	551.42	3were	1
24	C-to-E	Anti-clustered	SC	Female	27	22	8	14	Disambig	533.69	4was	1
24	C-to-E	Anti-clustered	SC	Female	27	22	8	14	Disambig	581.5	5should	1
24	C-to-E	Anti-clustered	SC	Female	27	22	8	14	Disambig	424.49	6was	1
24	C-to-E	Anti-clustered	SC	Female	27	22	8	14	Disambig	460.05	7was	1
24	C-to-E	Anti-clustered	SC	Female	27	22	8	14	Disambig	440.92	8was	1
24	C-to-E	Anti-clustered	DO	Female	27	22	8	14	Disambig	485.94	9very	1
24	C-to-E	Anti-clustered	DO	Female	27	22	8	14	Disambig	675.65	10when	1
24	C-to-E	Anti-clustered	DO	Female	27	22	8	14	Disambig	812.43	11too	1
24	C-to-E	Anti-clustered	DO	Female	27	22	8	14	Disambig	503.07	12while	1
24	C-to-E	Anti-clustered	DO	Female	27	22	8	14	Disambig	503.22	13during	0
24	C-to-E	Anti-clustered	DO	Female	27	22	8	14	Disambig	473.83	14when	0
24	C-to-E	Anti-clustered	DO	Female	27	22	8	14	Disambig	534.68	15to	1
24	C-to-E	Anti-clustered	DO	Female	27	22	8	14	Disambig	501.9	16before	0
24	C-to-E	Anti-clustered	SC	Female	27	22	8	14	Spill	456.17	1complex	1
24	C-to-E	Anti-clustered	SC	Female	27	22	8	14	Spill	453.52	2greater	1
24	C-to-E	Anti-clustered	SC	Female	27	22	8	14	Spill	518.23	3keeping	1
24	C-to-E	Anti-clustered	SC	Female	27	22	8	14	Spill	503.12	4in	1
24	C-to-E	Anti-clustered	SC	Female	27	22	8	14	Spill	486.82	5be	1
24	C-to-E	Anti-clustered	SC	Female	27	22	8	14	Spill	474.54	6an	1
24	C-to-E	Anti-clustered	SC	Female	27	22	8	14	Spill	371.88	7due	1
24	C-to-E	Anti-clustered	SC	Female	27	22	8	14	Spill	471.61	8fake	1
24	C-to-E	Anti-clustered	DO	Female	27	22	8	14	Spill	472.01	9clearly	1
24	C-to-E	Anti-clustered	DO	Female	27	22	8	14	Spill	658.58	10opened	1
24	C-to-E	Anti-clustered	DO	Female	27	22	8	14	Spill	529.79	11early	1
24	C-to-E	Anti-clustered	DO	Female	27	22	8	14	Spill	581.92	12attending	1
24	C-to-E	Anti-clustered	DO	Female	27	22	8	14	Spill	517.04	13their	0
24	C-to-E	Anti-clustered	DO	Female	27	22	8	14	Spill	405.84	14Judy	0
24	C-to-E	Anti-clustered	DO	Female	27	22	8	14	Spill	466.16	15reduce	1
24	C-to-E	Anti-clustered	DO	Female	27	22	8	14	Spill	466.96	16its	0
25	C-to-E	Anti-clustered	SC	Male	58	21	9	12	Disambig	375.52	1were	1
25	C-to-E	Anti-clustered	SC	Male	58	21	9	12	Disambig	517.06	2was	1
25	C-to-E	Anti-clustered	SC	Male	58	21	9	12	Disambig	461.3	3were	1
25	C-to-E	Anti-clustered	SC	Male	58	21	9	12	Disambig	376.73	4was	1
25	C-to-E	Anti-clustered	SC	Male	58	21	9	12	Disambig	354.19	5should	1
25	C-to-E	Anti-clustered	SC	Male	58	21	9	12	Disambig	470.09	6was	1
25	C-to-E	Anti-clustered	SC	Male	58	21	9	12	Disambig	406.1	7was	1
25	C-to-E	Anti-clustered	SC	Male	58	21	9	12	Disambig	371.15	8was	1
25	C-to-E	Anti-clustered	DO	Male	58	21	9	12	Disambig	459.91	9very	1
25	C-to-E	Anti-clustered	DO	Male	58	21	9	12	Disambig	848.1	10when	1
25	C-to-E	Anti-clustered	DO	Male	58	21	9	12	Disambig	344.86	11too	1
25	C-to-E	Anti-clustered	DO	Male	58	21	9	12	Disambig	594.53	12while	1
25	C-to-E	Anti-clustered	DO	Male	58	21	9	12	Disambig	486.94	13during	0
25	C-to-E	Anti-clustered	DO	Male	58	21	9	12	Disambig	501.35	14when	0
25	C-to-E	Anti-clustered	DO	Male	58	21	9	12	Disambig	391.35	15to	1
25	C-to-E	Anti-clustered	DO	Male	58	21	9	12	Disambig	407.27	16before	0
25	C-to-E	Anti-clustered	SC	Male	58	21	9	12	Spill	329.32	1complex	1
25	C-to-E	Anti-clustered	SC	Male	58	21	9	12	Spill	689.29	2greater	1
25	C-to-E	Anti-clustered	SC	Male	58	21	9	12	Spill	658.93	3keeping	1
25	C-to-E	Anti-clustered	SC	Male	58	21	9	12	Spill	328.15	4in	1
25	C-to-E	Anti-clustered	SC	Male	58	21	9	12	Spill	359.73	5be	1
25	C-to-E	Anti-clustered	SC	Male	58	21	9	12	Spill	345.04	6an	1
25	C-to-E	Anti-clustered	SC	Male	58	21	9	12	Spill	359.4	7due	1
25	C-to-E	Anti-clustered	SC	Male	58	21	9	12	Spill	520.08	8fake	1
25	C-to-E	Anti-clustered	DO	Male	58	21	9	12	Spill	813.16	9clearly	1
25	C-to-E	Anti-clustered	DO	Male	58	21	9	12	Spill	470.38	10opened	1
25	C-to-E	Anti-clustered	DO	Male	58	21	9	12	Spill	519.17	11early	1
25	C-to-E	Anti-clustered	DO	Male	58	21	9	12	Spill	720.27	12attending	1
25	C-to-E	Anti-clustered	DO	Male	58	21	9	12	Spill	390.85	13their	0
25	C-to-E	Anti-clustered	DO	Male	58	21	9	12	Spill	619.83	14Judy	0
25	C-to-E	Anti-clustered	DO	Male	58	21	9	12	Spill	517.25	15reduce	1
25	C-to-E	Anti-clustered	DO	Male	58	21	9	12	Spill	422.71	16its	0
26	C-to-E	Anti-clustered	SC	Male	53	21	9	12	Disambig	416.4	1were	1
26	C-to-E	Anti-clustered	SC	Male	53	21	9	12	Disambig	428.49	2was	1
26	C-to-E	Anti-clustered	SC	Male	53	21	9	12	Disambig	398.92	3were	1
26	C-to-E	Anti-clustered	SC	Male	53	21	9	12	Disambig	387.12	4was	1
26	C-to-E	Anti-clustered	SC	Male	53	21	9	12	Disambig	373.6	5should	0
26	C-to-E	Anti-clustered	SC	Male	53	21	9	12	Disambig	395.53	6was	0
26	C-to-E	Anti-clustered	SC	Male	53	21	9	12	Disambig	591.32	7was	1
26	C-to-E	Anti-clustered	SC	Male	53	21	9	12	Disambig	434.82	8was	1
26	C-to-E	Anti-clustered	DO	Male	53	21	9	12	Disambig	416.69	9very	1
26	C-to-E	Anti-clustered	DO	Male	53	21	9	12	Disambig	527.25	10when	1
26	C-to-E	Anti-clustered	DO	Male	53	21	9	12	Disambig	560.23	11too	1
26	C-to-E	Anti-clustered	DO	Male	53	21	9	12	Disambig	470.09	12while	1
26	C-to-E	Anti-clustered	DO	Male	53	21	9	12	Disambig	565.54	13during	1
26	C-to-E	Anti-clustered	DO	Male	53	21	9	12	Disambig	412.27	14when	1
26	C-to-E	Anti-clustered	DO	Male	53	21	9	12	Disambig	504.29	15to	1
26	C-to-E	Anti-clustered	DO	Male	53	21	9	12	Disambig	415.37	16before	0
26	C-to-E	Anti-clustered	SC	Male	53	21	9	12	Spill	325.36	1complex	1
26	C-to-E	Anti-clustered	SC	Male	53	21	9	12	Spill	581.29	2greater	1
26	C-to-E	Anti-clustered	SC	Male	53	21	9	12	Spill	515.95	3keeping	1
26	C-to-E	Anti-clustered	SC	Male	53	21	9	12	Spill	370.94	4in	1
26	C-to-E	Anti-clustered	SC	Male	53	21	9	12	Spill	408.68	5be	0
26	C-to-E	Anti-clustered	SC	Male	53	21	9	12	Spill	401.51	6an	0
26	C-to-E	Anti-clustered	SC	Male	53	21	9	12	Spill	542.22	7due	1
26	C-to-E	Anti-clustered	SC	Male	53	21	9	12	Spill	351.09	8fake	1
26	C-to-E	Anti-clustered	DO	Male	53	21	9	12	Spill	381.04	9clearly	1
26	C-to-E	Anti-clustered	DO	Male	53	21	9	12	Spill	711.37	10opened	1
26	C-to-E	Anti-clustered	DO	Male	53	21	9	12	Spill	532.25	11early	1
26	C-to-E	Anti-clustered	DO	Male	53	21	9	12	Spill	484.51	12attending	1
26	C-to-E	Anti-clustered	DO	Male	53	21	9	12	Spill	502.46	13their	1
26	C-to-E	Anti-clustered	DO	Male	53	21	9	12	Spill	466.73	14Judy	1
26	C-to-E	Anti-clustered	DO	Male	53	21	9	12	Spill	569.24	15reduce	1
26	C-to-E	Anti-clustered	DO	Male	53	21	9	12	Spill	417.72	16its	0
27	C-to-E	Anti-clustered	SC	Female	42	18	8	10	Disambig	573.02	1were	1
27	C-to-E	Anti-clustered	SC	Female	42	18	8	10	Disambig	547.54	2was	1
27	C-to-E	Anti-clustered	SC	Female	42	18	8	10	Disambig	457.5	3were	1
27	C-to-E	Anti-clustered	SC	Female	42	18	8	10	Disambig	420.65	4was	1
27	C-to-E	Anti-clustered	SC	Female	42	18	8	10	Disambig	402.92	5should	0
27	C-to-E	Anti-clustered	SC	Female	42	18	8	10	Disambig	425.07	6was	0
27	C-to-E	Anti-clustered	SC	Female	42	18	8	10	Disambig	333.76	7was	1
27	C-to-E	Anti-clustered	SC	Female	42	18	8	10	Disambig	410.71	8was	1
27	C-to-E	Anti-clustered	DO	Female	42	18	8	10	Disambig	506.42	9very	1
27	C-to-E	Anti-clustered	DO	Female	42	18	8	10	Disambig	429.44	10when	1
27	C-to-E	Anti-clustered	DO	Female	42	18	8	10	Disambig	405.04	11too	1
27	C-to-E	Anti-clustered	DO	Female	42	18	8	10	Disambig	663.03	12while	1
27	C-to-E	Anti-clustered	DO	Female	42	18	8	10	Disambig	546.01	13during	1
27	C-to-E	Anti-clustered	DO	Female	42	18	8	10	Disambig	491.2	14when	1
27	C-to-E	Anti-clustered	DO	Female	42	18	8	10	Disambig	518.65	15to	1
27	C-to-E	Anti-clustered	DO	Female	42	18	8	10	Disambig	497.7	16before	0
27	C-to-E	Anti-clustered	SC	Female	42	18	8	10	Spill	573.01	1complex	1
27	C-to-E	Anti-clustered	SC	Female	42	18	8	10	Spill	625.54	2greater	1
27	C-to-E	Anti-clustered	SC	Female	42	18	8	10	Spill	464.32	3keeping	1
27	C-to-E	Anti-clustered	SC	Female	42	18	8	10	Spill	386.13	4in	1
27	C-to-E	Anti-clustered	SC	Female	42	18	8	10	Spill	405.13	5be	0
27	C-to-E	Anti-clustered	SC	Female	42	18	8	10	Spill	366.81	6an	0
27	C-to-E	Anti-clustered	SC	Female	42	18	8	10	Spill	294.74	7due	1
27	C-to-E	Anti-clustered	SC	Female	42	18	8	10	Spill	376.45	8fake	1
27	C-to-E	Anti-clustered	DO	Female	42	18	8	10	Spill	424.06	9clearly	1
27	C-to-E	Anti-clustered	DO	Female	42	18	8	10	Spill	548.71	10opened	1
27	C-to-E	Anti-clustered	DO	Female	42	18	8	10	Spill	480.26	11early	1
27	C-to-E	Anti-clustered	DO	Female	42	18	8	10	Spill	567.43	12attending	1
27	C-to-E	Anti-clustered	DO	Female	42	18	8	10	Spill	596.85	13their	1
27	C-to-E	Anti-clustered	DO	Female	42	18	8	10	Spill	444.69	14Judy	1
27	C-to-E	Anti-clustered	DO	Female	42	18	8	10	Spill	430.35	15reduce	1
27	C-to-E	Anti-clustered	DO	Female	42	18	8	10	Spill	457.39	16its	0
28	C-to-E	Anti-clustered	SC	Male	49	19	8	11	Disambig	417.27	1were	1
28	C-to-E	Anti-clustered	SC	Male	49	19	8	11	Disambig	400.98	2was	1
28	C-to-E	Anti-clustered	SC	Male	49	19	8	11	Disambig	448.12	3were	1
28	C-to-E	Anti-clustered	SC	Male	49	19	8	11	Disambig	424.2	4was	1
28	C-to-E	Anti-clustered	SC	Male	49	19	8	11	Disambig	369.98	5should	0
28	C-to-E	Anti-clustered	SC	Male	49	19	8	11	Disambig	439.23	6was	1
28	C-to-E	Anti-clustered	SC	Male	49	19	8	11	Disambig	385.52	7was	1
28	C-to-E	Anti-clustered	SC	Male	49	19	8	11	Disambig	579.68	8was	1
28	C-to-E	Anti-clustered	DO	Male	49	19	8	11	Disambig	486.12	9very	1
28	C-to-E	Anti-clustered	DO	Male	49	19	8	11	Disambig	470.26	10when	1
28	C-to-E	Anti-clustered	DO	Male	49	19	8	11	Disambig	733.97	11too	1
28	C-to-E	Anti-clustered	DO	Male	49	19	8	11	Disambig	401.68	12while	1
28	C-to-E	Anti-clustered	DO	Male	49	19	8	11	Disambig	354.64	13during	1
28	C-to-E	Anti-clustered	DO	Male	49	19	8	11	Disambig	401.27	14when	1
28	C-to-E	Anti-clustered	DO	Male	49	19	8	11	Disambig	494.94	15to	1
28	C-to-E	Anti-clustered	DO	Male	49	19	8	11	Disambig	988.03	16before	1
28	C-to-E	Anti-clustered	SC	Male	49	19	8	11	Spill	448.18	1complex	1
28	C-to-E	Anti-clustered	SC	Male	49	19	8	11	Spill	517.12	2greater	1
28	C-to-E	Anti-clustered	SC	Male	49	19	8	11	Spill	568.09	3keeping	1
28	C-to-E	Anti-clustered	SC	Male	49	19	8	11	Spill	417.37	4in	1
28	C-to-E	Anti-clustered	SC	Male	49	19	8	11	Spill	338.89	5be	0
28	C-to-E	Anti-clustered	SC	Male	49	19	8	11	Spill	401.19	6an	1
28	C-to-E	Anti-clustered	SC	Male	49	19	8	11	Spill	385.54	7due	1
28	C-to-E	Anti-clustered	SC	Male	49	19	8	11	Spill	2678.53	8fake	1
28	C-to-E	Anti-clustered	DO	Male	49	19	8	11	Spill	494.48	9clearly	1
28	C-to-E	Anti-clustered	DO	Male	49	19	8	11	Spill	378.99	10opened	1
28	C-to-E	Anti-clustered	DO	Male	49	19	8	11	Spill	630.08	11early	1
28	C-to-E	Anti-clustered	DO	Male	49	19	8	11	Spill	686.36	12attending	1
28	C-to-E	Anti-clustered	DO	Male	49	19	8	11	Spill	400.81	13their	1
28	C-to-E	Anti-clustered	DO	Male	49	19	8	11	Spill	417.22	14Judy	1
28	C-to-E	Anti-clustered	DO	Male	49	19	8	11	Spill	439	15reduce	1
28	C-to-E	Anti-clustered	DO	Male	49	19	8	11	Spill	702.11	16its	1
29	C-to-E	Anti-clustered	SC	Male	38	20	7	13	Disambig	536.9	1were	1
29	C-to-E	Anti-clustered	SC	Male	38	20	7	13	Disambig	694.13	2was	1
29	C-to-E	Anti-clustered	SC	Male	38	20	7	13	Disambig	1070.27	3were	1
29	C-to-E	Anti-clustered	SC	Male	38	20	7	13	Disambig	514.11	4was	1
29	C-to-E	Anti-clustered	SC	Male	38	20	7	13	Disambig	532.24	5should	0
29	C-to-E	Anti-clustered	SC	Male	38	20	7	13	Disambig	462.26	6was	1
29	C-to-E	Anti-clustered	SC	Male	38	20	7	13	Disambig	331.01	7was	1
29	C-to-E	Anti-clustered	SC	Male	38	20	7	13	Disambig	394.56	8was	1
29	C-to-E	Anti-clustered	DO	Male	38	20	7	13	Disambig	518.53	9very	1
29	C-to-E	Anti-clustered	DO	Male	38	20	7	13	Disambig	510.74	10when	1
29	C-to-E	Anti-clustered	DO	Male	38	20	7	13	Disambig	647.51	11too	1
29	C-to-E	Anti-clustered	DO	Male	38	20	7	13	Disambig	1415.41	12while	1
29	C-to-E	Anti-clustered	DO	Male	38	20	7	13	Disambig	480.26	13during	1
29	C-to-E	Anti-clustered	DO	Male	38	20	7	13	Disambig	395.15	14when	1
29	C-to-E	Anti-clustered	DO	Male	38	20	7	13	Disambig	558.22	15to	1
29	C-to-E	Anti-clustered	DO	Male	38	20	7	13	Disambig	522.42	16before	1
29	C-to-E	Anti-clustered	SC	Male	38	20	7	13	Spill	583.29	1complex	1
29	C-to-E	Anti-clustered	SC	Male	38	20	7	13	Spill	4029.75	2greater	1
29	C-to-E	Anti-clustered	SC	Male	38	20	7	13	Spill	737.64	3keeping	1
29	C-to-E	Anti-clustered	SC	Male	38	20	7	13	Spill	380.66	4in	1
29	C-to-E	Anti-clustered	SC	Male	38	20	7	13	Spill	340.84	5be	0
29	C-to-E	Anti-clustered	SC	Male	38	20	7	13	Spill	337.28	6an	1
29	C-to-E	Anti-clustered	SC	Male	38	20	7	13	Spill	320.18	7due	1
29	C-to-E	Anti-clustered	SC	Male	38	20	7	13	Spill	568.37	8fake	1
29	C-to-E	Anti-clustered	DO	Male	38	20	7	13	Spill	864.59	9clearly	1
29	C-to-E	Anti-clustered	DO	Male	38	20	7	13	Spill	670.31	10opened	1
29	C-to-E	Anti-clustered	DO	Male	38	20	7	13	Spill	567.78	11early	1
29	C-to-E	Anti-clustered	DO	Male	38	20	7	13	Spill	3175.91	12attending	1
29	C-to-E	Anti-clustered	DO	Male	38	20	7	13	Spill	396.52	13their	1
29	C-to-E	Anti-clustered	DO	Male	38	20	7	13	Spill	530.23	14Judy	1
29	C-to-E	Anti-clustered	DO	Male	38	20	7	13	Spill	640.68	15reduce	1
29	C-to-E	Anti-clustered	DO	Male	38	20	7	13	Spill	530.66	16its	1
30	C-to-E	Anti-clustered	SC	Male	41	19	7	12	Disambig	395.23	1were	1
30	C-to-E	Anti-clustered	SC	Male	41	19	7	12	Disambig	332.55	2was	1
30	C-to-E	Anti-clustered	SC	Male	41	19	7	12	Disambig	655.33	3were	1
30	C-to-E	Anti-clustered	SC	Male	41	19	7	12	Disambig	367.38	4was	1
30	C-to-E	Anti-clustered	SC	Male	41	19	7	12	Disambig	385.87	5should	0
30	C-to-E	Anti-clustered	SC	Male	41	19	7	12	Disambig	367.31	6was	0
30	C-to-E	Anti-clustered	SC	Male	41	19	7	12	Disambig	332.96	7was	1
30	C-to-E	Anti-clustered	SC	Male	41	19	7	12	Disambig	316.44	8was	1
30	C-to-E	Anti-clustered	DO	Male	41	19	7	12	Disambig	300.59	9very	1
30	C-to-E	Anti-clustered	DO	Male	41	19	7	12	Disambig	702.07	10when	1
30	C-to-E	Anti-clustered	DO	Male	41	19	7	12	Disambig	316.53	11too	1
30	C-to-E	Anti-clustered	DO	Male	41	19	7	12	Disambig	370.43	12while	1
30	C-to-E	Anti-clustered	DO	Male	41	19	7	12	Disambig	401.18	13during	1
30	C-to-E	Anti-clustered	DO	Male	41	19	7	12	Disambig	771.25	14when	1
30	C-to-E	Anti-clustered	DO	Male	41	19	7	12	Disambig	386.29	15to	1
30	C-to-E	Anti-clustered	DO	Male	41	19	7	12	Disambig	358.06	16before	0
30	C-to-E	Anti-clustered	SC	Male	41	19	7	12	Spill	417.53	1complex	1
30	C-to-E	Anti-clustered	SC	Male	41	19	7	12	Spill	385.29	2greater	1
30	C-to-E	Anti-clustered	SC	Male	41	19	7	12	Spill	400.71	3keeping	1
30	C-to-E	Anti-clustered	SC	Male	41	19	7	12	Spill	347.99	4in	1
30	C-to-E	Anti-clustered	SC	Male	41	19	7	12	Spill	369.79	5be	0
30	C-to-E	Anti-clustered	SC	Male	41	19	7	12	Spill	270.25	6an	0
30	C-to-E	Anti-clustered	SC	Male	41	19	7	12	Spill	269.58	7due	1
30	C-to-E	Anti-clustered	SC	Male	41	19	7	12	Spill	316.81	8fake	1
30	C-to-E	Anti-clustered	DO	Male	41	19	7	12	Spill	232.03	9clearly	1
30	C-to-E	Anti-clustered	DO	Male	41	19	7	12	Spill	602.25	10opened	1
30	C-to-E	Anti-clustered	DO	Male	41	19	7	12	Spill	354.4	11early	1
30	C-to-E	Anti-clustered	DO	Male	41	19	7	12	Spill	448.12	12attending	1
30	C-to-E	Anti-clustered	DO	Male	41	19	7	12	Spill	369.71	13their	1
30	C-to-E	Anti-clustered	DO	Male	41	19	7	12	Spill	347.88	14Judy	1
30	C-to-E	Anti-clustered	DO	Male	41	19	7	12	Spill	516.98	15reduce	1
30	C-to-E	Anti-clustered	DO	Male	41	19	7	12	Spill	347.54	16its	0
31	C-to-E	Anti-clustered	SC	Male	30	20	8	12	Disambig	523.49	1were	0
31	C-to-E	Anti-clustered	SC	Male	30	20	8	12	Disambig	459.86	2was	0
31	C-to-E	Anti-clustered	SC	Male	30	20	8	12	Disambig	474.1	3were	0
31	C-to-E	Anti-clustered	SC	Male	30	20	8	12	Disambig	615.77	4was	1
31	C-to-E	Anti-clustered	SC	Male	30	20	8	12	Disambig	656.35	5should	1
31	C-to-E	Anti-clustered	SC	Male	30	20	8	12	Disambig	524.07	6was	1
31	C-to-E	Anti-clustered	SC	Male	30	20	8	12	Disambig	487.76	7was	1
31	C-to-E	Anti-clustered	SC	Male	30	20	8	12	Disambig	605.1	8was	1
31	C-to-E	Anti-clustered	DO	Male	30	20	8	12	Disambig	516.85	9very	1
31	C-to-E	Anti-clustered	DO	Male	30	20	8	12	Disambig	732.89	10when	1
31	C-to-E	Anti-clustered	DO	Male	30	20	8	12	Disambig	565.12	11too	1
31	C-to-E	Anti-clustered	DO	Male	30	20	8	12	Disambig	554.38	12while	1
31	C-to-E	Anti-clustered	DO	Male	30	20	8	12	Disambig	3387.94	13during	1
31	C-to-E	Anti-clustered	DO	Male	30	20	8	12	Disambig	457.41	14when	1
31	C-to-E	Anti-clustered	DO	Male	30	20	8	12	Disambig	545.49	15to	1
31	C-to-E	Anti-clustered	DO	Male	30	20	8	12	Disambig	675.22	16before	1
31	C-to-E	Anti-clustered	SC	Male	30	20	8	12	Spill	1627.69	1complex	0
31	C-to-E	Anti-clustered	SC	Male	30	20	8	12	Spill	768.19	2greater	0
31	C-to-E	Anti-clustered	SC	Male	30	20	8	12	Spill	776.71	3keeping	0
31	C-to-E	Anti-clustered	SC	Male	30	20	8	12	Spill	490.73	4in	1
31	C-to-E	Anti-clustered	SC	Male	30	20	8	12	Spill	497.52	5be	1
31	C-to-E	Anti-clustered	SC	Male	30	20	8	12	Spill	383.39	6an	1
31	C-to-E	Anti-clustered	SC	Male	30	20	8	12	Spill	445.76	7due	1
31	C-to-E	Anti-clustered	SC	Male	30	20	8	12	Spill	809.79	8fake	1
31	C-to-E	Anti-clustered	DO	Male	30	20	8	12	Spill	832.71	9clearly	1
31	C-to-E	Anti-clustered	DO	Male	30	20	8	12	Spill	783.05	10opened	1
31	C-to-E	Anti-clustered	DO	Male	30	20	8	12	Spill	872.86	11early	1
31	C-to-E	Anti-clustered	DO	Male	30	20	8	12	Spill	1210.11	12attending	1
31	C-to-E	Anti-clustered	DO	Male	30	20	8	12	Spill	440.92	13their	1
31	C-to-E	Anti-clustered	DO	Male	30	20	8	12	Spill	728.22	14Judy	1
31	C-to-E	Anti-clustered	DO	Male	30	20	8	12	Spill	1038.62	15reduce	1
31	C-to-E	Anti-clustered	DO	Male	30	20	8	12	Spill	1258.95	16its	1
32	C-to-E	Anti-clustered	SC	Female	46	20	8	12	Disambig	911.81	1were	0
32	C-to-E	Anti-clustered	SC	Female	46	20	8	12	Disambig	475.98	2was	0
32	C-to-E	Anti-clustered	SC	Female	46	20	8	12	Disambig	548.9	3were	1
32	C-to-E	Anti-clustered	SC	Female	46	20	8	12	Disambig	825.33	4was	1
32	C-to-E	Anti-clustered	SC	Female	46	20	8	12	Disambig	466.65	5should	1
32	C-to-E	Anti-clustered	SC	Female	46	20	8	12	Disambig	437.37	6was	1
32	C-to-E	Anti-clustered	SC	Female	46	20	8	12	Disambig	508.01	7was	1
32	C-to-E	Anti-clustered	SC	Female	46	20	8	12	Disambig	482.68	8was	1
32	C-to-E	Anti-clustered	DO	Female	46	20	8	12	Disambig	647.01	9very	1
32	C-to-E	Anti-clustered	DO	Female	46	20	8	12	Disambig	670.76	10when	1
32	C-to-E	Anti-clustered	DO	Female	46	20	8	12	Disambig	833.78	11too	1
32	C-to-E	Anti-clustered	DO	Female	46	20	8	12	Disambig	869.67	12while	1
32	C-to-E	Anti-clustered	DO	Female	46	20	8	12	Disambig	794.42	13during	1
32	C-to-E	Anti-clustered	DO	Female	46	20	8	12	Disambig	1196.39	14when	1
32	C-to-E	Anti-clustered	DO	Female	46	20	8	12	Disambig	554.62	15to	1
32	C-to-E	Anti-clustered	DO	Female	46	20	8	12	Disambig	933.95	16before	1
32	C-to-E	Anti-clustered	SC	Female	46	20	8	12	Spill	1537.21	1complex	0
32	C-to-E	Anti-clustered	SC	Female	46	20	8	12	Spill	409.64	2greater	0
32	C-to-E	Anti-clustered	SC	Female	46	20	8	12	Spill	503.86	3keeping	1
32	C-to-E	Anti-clustered	SC	Female	46	20	8	12	Spill	589.99	4in	1
32	C-to-E	Anti-clustered	SC	Female	46	20	8	12	Spill	401.04	5be	1
32	C-to-E	Anti-clustered	SC	Female	46	20	8	12	Spill	372.77	6an	1
32	C-to-E	Anti-clustered	SC	Female	46	20	8	12	Spill	508.45	7due	1
32	C-to-E	Anti-clustered	SC	Female	46	20	8	12	Spill	672.68	8fake	1
32	C-to-E	Anti-clustered	DO	Female	46	20	8	12	Spill	669.12	9clearly	1
32	C-to-E	Anti-clustered	DO	Female	46	20	8	12	Spill	358.36	10opened	1
32	C-to-E	Anti-clustered	DO	Female	46	20	8	12	Spill	550.48	11early	1
32	C-to-E	Anti-clustered	DO	Female	46	20	8	12	Spill	629.27	12attending	1
32	C-to-E	Anti-clustered	DO	Female	46	20	8	12	Spill	720.1	13their	1
32	C-to-E	Anti-clustered	DO	Female	46	20	8	12	Spill	469.13	14Judy	1
32	C-to-E	Anti-clustered	DO	Female	46	20	8	12	Spill	575.92	15reduce	1
32	C-to-E	Anti-clustered	DO	Female	46	20	8	12	Spill	974.67	16its	1
33	C-to-E	Anti-clustered	SC	Male	53	22	8	14	Disambig	410.45	1were	0
33	C-to-E	Anti-clustered	SC	Male	53	22	8	14	Disambig	1449.64	2was	1
33	C-to-E	Anti-clustered	SC	Male	53	22	8	14	Disambig	599.7	3were	1
33	C-to-E	Anti-clustered	SC	Male	53	22	8	14	Disambig	360.17	4was	1
33	C-to-E	Anti-clustered	SC	Male	53	22	8	14	Disambig	360.51	5should	1
33	C-to-E	Anti-clustered	SC	Male	53	22	8	14	Disambig	480.13	6was	1
33	C-to-E	Anti-clustered	SC	Male	53	22	8	14	Disambig	409.78	7was	1
33	C-to-E	Anti-clustered	SC	Male	53	22	8	14	Disambig	370.5	8was	1
33	C-to-E	Anti-clustered	DO	Male	53	22	8	14	Disambig	359.81	9very	1
33	C-to-E	Anti-clustered	DO	Male	53	22	8	14	Disambig	420.44	10when	1
33	C-to-E	Anti-clustered	DO	Male	53	22	8	14	Disambig	520.1	11too	1
33	C-to-E	Anti-clustered	DO	Male	53	22	8	14	Disambig	410.49	12while	1
33	C-to-E	Anti-clustered	DO	Male	53	22	8	14	Disambig	730.23	13during	1
33	C-to-E	Anti-clustered	DO	Male	53	22	8	14	Disambig	540.11	14when	1
33	C-to-E	Anti-clustered	DO	Male	53	22	8	14	Disambig	470.42	15to	0
33	C-to-E	Anti-clustered	DO	Male	53	22	8	14	Disambig	440.29	16before	1
33	C-to-E	Anti-clustered	SC	Male	53	22	8	14	Spill	869.93	1complex	0
33	C-to-E	Anti-clustered	SC	Male	53	22	8	14	Spill	519.72	2greater	1
33	C-to-E	Anti-clustered	SC	Male	53	22	8	14	Spill	600.35	3keeping	1
33	C-to-E	Anti-clustered	SC	Male	53	22	8	14	Spill	499.74	4in	1
33	C-to-E	Anti-clustered	SC	Male	53	22	8	14	Spill	350.09	5be	1
33	C-to-E	Anti-clustered	SC	Male	53	22	8	14	Spill	380.5	6an	1
33	C-to-E	Anti-clustered	SC	Male	53	22	8	14	Spill	1339.97	7due	1
33	C-to-E	Anti-clustered	SC	Male	53	22	8	14	Spill	370.49	8fake	1
33	C-to-E	Anti-clustered	DO	Male	53	22	8	14	Spill	400.13	9clearly	1
33	C-to-E	Anti-clustered	DO	Male	53	22	8	14	Spill	818.56	10opened	1
33	C-to-E	Anti-clustered	DO	Male	53	22	8	14	Spill	1409.61	11early	1
33	C-to-E	Anti-clustered	DO	Male	53	22	8	14	Spill	450.35	12attending	1
33	C-to-E	Anti-clustered	DO	Male	53	22	8	14	Spill	690.01	13their	1
33	C-to-E	Anti-clustered	DO	Male	53	22	8	14	Spill	510.11	14Judy	1
33	C-to-E	Anti-clustered	DO	Male	53	22	8	14	Spill	470.13	15reduce	0
33	C-to-E	Anti-clustered	DO	Male	53	22	8	14	Spill	630.08	16its	1
34	C-to-E	Anti-clustered	SC	Female	49	23	11	12	Disambig	370.22	1were	1
34	C-to-E	Anti-clustered	SC	Female	49	23	11	12	Disambig	450.17	2was	1
34	C-to-E	Anti-clustered	SC	Female	49	23	11	12	Disambig	440.05	3were	1
34	C-to-E	Anti-clustered	SC	Female	49	23	11	12	Disambig	660.07	4was	1
34	C-to-E	Anti-clustered	SC	Female	49	23	11	12	Disambig	819.52	5should	1
34	C-to-E	Anti-clustered	SC	Female	49	23	11	12	Disambig	499.73	6was	1
34	C-to-E	Anti-clustered	SC	Female	49	23	11	12	Disambig	359.78	7was	1
34	C-to-E	Anti-clustered	SC	Female	49	23	11	12	Disambig	380.18	8was	1
34	C-to-E	Anti-clustered	DO	Female	49	23	11	12	Disambig	420.19	9very	1
34	C-to-E	Anti-clustered	DO	Female	49	23	11	12	Disambig	649.62	10when	1
34	C-to-E	Anti-clustered	DO	Female	49	23	11	12	Disambig	440.95	11too	1
34	C-to-E	Anti-clustered	DO	Female	49	23	11	12	Disambig	630.85	12while	1
34	C-to-E	Anti-clustered	DO	Female	49	23	11	12	Disambig	560.93	13during	0
34	C-to-E	Anti-clustered	DO	Female	49	23	11	12	Disambig	570.87	14when	1
34	C-to-E	Anti-clustered	DO	Female	49	23	11	12	Disambig	1020.67	15to	0
34	C-to-E	Anti-clustered	DO	Female	49	23	11	12	Disambig	979.51	16before	1
34	C-to-E	Anti-clustered	SC	Female	49	23	11	12	Spill	370.21	1complex	1
34	C-to-E	Anti-clustered	SC	Female	49	23	11	12	Spill	640.83	2greater	1
34	C-to-E	Anti-clustered	SC	Female	49	23	11	12	Spill	469.75	3keeping	1
34	C-to-E	Anti-clustered	SC	Female	49	23	11	12	Spill	370.22	4in	1
34	C-to-E	Anti-clustered	SC	Female	49	23	11	12	Spill	310.2	5be	1
34	C-to-E	Anti-clustered	SC	Female	49	23	11	12	Spill	579.67	6an	1
34	C-to-E	Anti-clustered	SC	Female	49	23	11	12	Spill	329.86	7due	1
34	C-to-E	Anti-clustered	SC	Female	49	23	11	12	Spill	550.93	8fake	1
34	C-to-E	Anti-clustered	DO	Female	49	23	11	12	Spill	519.74	9clearly	1
34	C-to-E	Anti-clustered	DO	Female	49	23	11	12	Spill	311.07	10opened	1
34	C-to-E	Anti-clustered	DO	Female	49	23	11	12	Spill	449.79	11early	1
34	C-to-E	Anti-clustered	DO	Female	49	23	11	12	Spill	580.7	12attending	1
34	C-to-E	Anti-clustered	DO	Female	49	23	11	12	Spill	640.88	13their	0
34	C-to-E	Anti-clustered	DO	Female	49	23	11	12	Spill	349.8	14Judy	1
34	C-to-E	Anti-clustered	DO	Female	49	23	11	12	Spill	890.73	15reduce	0
34	C-to-E	Anti-clustered	DO	Female	49	23	11	12	Spill	569.73	16its	1
35	C-to-E	Anti-clustered	SC	Male	52	23	11	12	Disambig	380.46	1were	1
35	C-to-E	Anti-clustered	SC	Male	52	23	11	12	Disambig	490.13	2was	1
35	C-to-E	Anti-clustered	SC	Male	52	23	11	12	Disambig	520.11	3were	0
35	C-to-E	Anti-clustered	SC	Male	52	23	11	12	Disambig	450.06	4was	1
35	C-to-E	Anti-clustered	SC	Male	52	23	11	12	Disambig	769.92	5should	1
35	C-to-E	Anti-clustered	SC	Male	52	23	11	12	Disambig	360.17	6was	1
35	C-to-E	Anti-clustered	SC	Male	52	23	11	12	Disambig	640.33	7was	1
35	C-to-E	Anti-clustered	SC	Male	52	23	11	12	Disambig	1130.03	8was	1
35	C-to-E	Anti-clustered	DO	Male	52	23	11	12	Disambig	499.73	9very	1
35	C-to-E	Anti-clustered	DO	Male	52	23	11	12	Disambig	470.39	10when	1
35	C-to-E	Anti-clustered	DO	Male	52	23	11	12	Disambig	614.13	11too	1
35	C-to-E	Anti-clustered	DO	Male	52	23	11	12	Disambig	470.01	12while	1
35	C-to-E	Anti-clustered	DO	Male	52	23	11	12	Disambig	500.02	13during	0
35	C-to-E	Anti-clustered	DO	Male	52	23	11	12	Disambig	319.83	14when	1
35	C-to-E	Anti-clustered	DO	Male	52	23	11	12	Disambig	430.17	15to	0
35	C-to-E	Anti-clustered	DO	Male	52	23	11	12	Disambig	719.58	16before	1
35	C-to-E	Anti-clustered	SC	Male	52	23	11	12	Spill	329.82	1complex	1
35	C-to-E	Anti-clustered	SC	Male	52	23	11	12	Spill	529.68	2greater	1
35	C-to-E	Anti-clustered	SC	Male	52	23	11	12	Spill	459.75	3keeping	0
35	C-to-E	Anti-clustered	SC	Male	52	23	11	12	Spill	719.62	4in	1
35	C-to-E	Anti-clustered	SC	Male	52	23	11	12	Spill	429.82	5be	1
35	C-to-E	Anti-clustered	SC	Male	52	23	11	12	Spill	320.53	6an	1
35	C-to-E	Anti-clustered	SC	Male	52	23	11	12	Spill	490.35	7due	1
35	C-to-E	Anti-clustered	SC	Male	52	23	11	12	Spill	610.03	8fake	1
35	C-to-E	Anti-clustered	DO	Male	52	23	11	12	Spill	429.81	9clearly	1
35	C-to-E	Anti-clustered	DO	Male	52	23	11	12	Spill	459.76	10opened	1
35	C-to-E	Anti-clustered	DO	Male	52	23	11	12	Spill	569.73	11early	1
35	C-to-E	Anti-clustered	DO	Male	52	23	11	12	Spill	469.69	12attending	1
35	C-to-E	Anti-clustered	DO	Male	52	23	11	12	Spill	429.77	13their	0
35	C-to-E	Anti-clustered	DO	Male	52	23	11	12	Spill	480.39	14Judy	1
35	C-to-E	Anti-clustered	DO	Male	52	23	11	12	Spill	390.21	15reduce	0
35	C-to-E	Anti-clustered	DO	Male	52	23	11	12	Spill	610.08	16its	1
36	C-to-E	Anti-clustered	SC	Female	44	22	10	12	Disambig	520.67	1were	1
36	C-to-E	Anti-clustered	SC	Female	44	22	10	12	Disambig	480.94	2was	1
36	C-to-E	Anti-clustered	SC	Female	44	22	10	12	Disambig	849.55	3were	1
36	C-to-E	Anti-clustered	SC	Female	44	22	10	12	Disambig	2100.04	4was	1
36	C-to-E	Anti-clustered	SC	Female	44	22	10	12	Disambig	549.71	5should	1
36	C-to-E	Anti-clustered	SC	Female	44	22	10	12	Disambig	670.81	6was	1
36	C-to-E	Anti-clustered	SC	Female	44	22	10	12	Disambig	640.73	7was	1
36	C-to-E	Anti-clustered	SC	Female	44	22	10	12	Disambig	830.49	8was	0
36	C-to-E	Anti-clustered	DO	Female	44	22	10	12	Disambig	510.9	9very	1
36	C-to-E	Anti-clustered	DO	Female	44	22	10	12	Disambig	459.72	10when	1
36	C-to-E	Anti-clustered	DO	Female	44	22	10	12	Disambig	1079.83	11too	1
36	C-to-E	Anti-clustered	DO	Female	44	22	10	12	Disambig	539.71	12while	1
36	C-to-E	Anti-clustered	DO	Female	44	22	10	12	Disambig	1640.24	13during	1
36	C-to-E	Anti-clustered	DO	Female	44	22	10	12	Disambig	670.85	14when	1
36	C-to-E	Anti-clustered	DO	Female	44	22	10	12	Disambig	550.09	15to	0
36	C-to-E	Anti-clustered	DO	Female	44	22	10	12	Disambig	519.72	16before	1
36	C-to-E	Anti-clustered	SC	Female	44	22	10	12	Spill	739.38	1complex	1
36	C-to-E	Anti-clustered	SC	Female	44	22	10	12	Spill	620.85	2greater	1
36	C-to-E	Anti-clustered	SC	Female	44	22	10	12	Spill	750.83	3keeping	1
36	C-to-E	Anti-clustered	SC	Female	44	22	10	12	Spill	580.87	4in	1
36	C-to-E	Anti-clustered	SC	Female	44	22	10	12	Spill	560.91	5be	1
36	C-to-E	Anti-clustered	SC	Female	44	22	10	12	Spill	449.75	6an	1
36	C-to-E	Anti-clustered	SC	Female	44	22	10	12	Spill	619.7	7due	1
36	C-to-E	Anti-clustered	SC	Female	44	22	10	12	Spill	710.83	8fake	0
36	C-to-E	Anti-clustered	DO	Female	44	22	10	12	Spill	539.68	9clearly	1
36	C-to-E	Anti-clustered	DO	Female	44	22	10	12	Spill	880.73	10opened	1
36	C-to-E	Anti-clustered	DO	Female	44	22	10	12	Spill	1390.48	11early	1
36	C-to-E	Anti-clustered	DO	Female	44	22	10	12	Spill	700.81	12attending	1
36	C-to-E	Anti-clustered	DO	Female	44	22	10	12	Spill	480.96	13their	1
36	C-to-E	Anti-clustered	DO	Female	44	22	10	12	Spill	569.95	14Judy	1
36	C-to-E	Anti-clustered	DO	Female	44	22	10	12	Spill	630.87	15reduce	0
36	C-to-E	Anti-clustered	DO	Female	44	22	10	12	Spill	470.05	16its	1
37	C-to-E	Clustered	SC	Female	48	25	11	15	Disambig	440.15	1were	0
37	C-to-E	Clustered	SC	Female	48	25	11	15	Disambig	360.14	2was	1
37	C-to-E	Clustered	SC	Female	48	25	11	15	Disambig	739.55	3were	1
37	C-to-E	Clustered	SC	Female	48	25	11	15	Disambig	379.82	4was	1
37	C-to-E	Clustered	SC	Female	48	25	11	15	Disambig	729.61	5should	1
37	C-to-E	Clustered	SC	Female	48	25	11	15	Disambig	519.69	6was	1
37	C-to-E	Clustered	SC	Female	48	25	11	15	Disambig	440.1	7was	1
37	C-to-E	Clustered	SC	Female	48	25	11	15	Disambig	449.73	8was	1
37	C-to-E	Clustered	DO	Female	48	25	11	15	Disambig	630.02	9very	1
37	C-to-E	Clustered	DO	Female	48	25	11	15	Disambig	530.1	10when	1
37	C-to-E	Clustered	DO	Female	48	25	11	15	Disambig	999.81	11too	1
37	C-to-E	Clustered	DO	Female	48	25	11	15	Disambig	559.99	12while	1
37	C-to-E	Clustered	DO	Female	48	25	11	15	Disambig	510.14	13during	1
37	C-to-E	Clustered	DO	Female	48	25	11	15	Disambig	549.99	14when	1
37	C-to-E	Clustered	DO	Female	48	25	11	15	Disambig	429.76	15to	1
37	C-to-E	Clustered	DO	Female	48	25	11	15	Disambig	510.11	16before	0
37	C-to-E	Clustered	SC	Female	48	25	11	15	Spill	600.09	1complex	0
37	C-to-E	Clustered	SC	Female	48	25	11	15	Spill	400.17	2greater	1
37	C-to-E	Clustered	SC	Female	48	25	11	15	Spill	520.12	3keeping	1
37	C-to-E	Clustered	SC	Female	48	25	11	15	Spill	409.81	4in	1
37	C-to-E	Clustered	SC	Female	48	25	11	15	Spill	429.8	5be	1
37	C-to-E	Clustered	SC	Female	48	25	11	15	Spill	419.78	6an	1
37	C-to-E	Clustered	SC	Female	48	25	11	15	Spill	389.78	7due	1
37	C-to-E	Clustered	SC	Female	48	25	11	15	Spill	479.74	8fake	1
37	C-to-E	Clustered	DO	Female	48	25	11	15	Spill	630.02	9clearly	1
37	C-to-E	Clustered	DO	Female	48	25	11	15	Spill	519.76	10opened	1
37	C-to-E	Clustered	DO	Female	48	25	11	15	Spill	552.43	11early	1
37	C-to-E	Clustered	DO	Female	48	25	11	15	Spill	959.79	12attending	1
37	C-to-E	Clustered	DO	Female	48	25	11	15	Spill	389.79	13their	1
37	C-to-E	Clustered	DO	Female	48	25	11	15	Spill	460.11	14Judy	1
37	C-to-E	Clustered	DO	Female	48	25	11	15	Spill	452.92	15reduce	1
37	C-to-E	Clustered	DO	Female	48	25	11	15	Spill	479.71	16its	0
38	C-to-E	Anti-clustered	SC	Male	51	19	8	11	Disambig	487.81	1were	1
38	C-to-E	Anti-clustered	SC	Male	51	19	8	11	Disambig	550.55	2was	1
38	C-to-E	Anti-clustered	SC	Male	51	19	8	11	Disambig	577.42	3were	1
38	C-to-E	Anti-clustered	SC	Male	51	19	8	11	Disambig	440.91	4was	1
38	C-to-E	Anti-clustered	SC	Male	51	19	8	11	Disambig	461.6	5should	0
38	C-to-E	Anti-clustered	SC	Male	51	19	8	11	Disambig	420.6	6was	0
38	C-to-E	Anti-clustered	SC	Male	51	19	8	11	Disambig	729.88	7was	1
38	C-to-E	Anti-clustered	SC	Male	51	19	8	11	Disambig	517.63	8was	1
38	C-to-E	Anti-clustered	DO	Male	51	19	8	11	Disambig	562.85	9very	1
38	C-to-E	Anti-clustered	DO	Male	51	19	8	11	Disambig	741.84	10when	1
38	C-to-E	Anti-clustered	DO	Male	51	19	8	11	Disambig	429.41	11too	1
38	C-to-E	Anti-clustered	DO	Male	51	19	8	11	Disambig	446.07	12while	1
38	C-to-E	Anti-clustered	DO	Male	51	19	8	11	Disambig	410.69	13during	1
38	C-to-E	Anti-clustered	DO	Male	51	19	8	11	Disambig	567.82	14when	1
38	C-to-E	Anti-clustered	DO	Male	51	19	8	11	Disambig	505.73	15to	1
38	C-to-E	Anti-clustered	DO	Male	51	19	8	11	Disambig	489.28	16before	0
38	C-to-E	Anti-clustered	SC	Male	51	19	8	11	Spill	561.27	1complex	1
38	C-to-E	Anti-clustered	SC	Male	51	19	8	11	Spill	449.55	2greater	1
38	C-to-E	Anti-clustered	SC	Male	51	19	8	11	Spill	601.87	3keeping	1
38	C-to-E	Anti-clustered	SC	Male	51	19	8	11	Spill	391.82	4in	1
38	C-to-E	Anti-clustered	SC	Male	51	19	8	11	Spill	472.84	5be	0
38	C-to-E	Anti-clustered	SC	Male	51	19	8	11	Spill	404.16	6an	0
38	C-to-E	Anti-clustered	SC	Male	51	19	8	11	Spill	395.91	7due	1
38	C-to-E	Anti-clustered	SC	Male	51	19	8	11	Spill	422.49	8fake	1
38	C-to-E	Anti-clustered	DO	Male	51	19	8	11	Spill	524.85	9clearly	1
38	C-to-E	Anti-clustered	DO	Male	51	19	8	11	Spill	705.9	10opened	1
38	C-to-E	Anti-clustered	DO	Male	51	19	8	11	Spill	611.01	11early	1
38	C-to-E	Anti-clustered	DO	Male	51	19	8	11	Spill	583.77	12attending	1
38	C-to-E	Anti-clustered	DO	Male	51	19	8	11	Spill	413.62	13their	1
38	C-to-E	Anti-clustered	DO	Male	51	19	8	11	Spill	473.89	14Judy	1
38	C-to-E	Anti-clustered	DO	Male	51	19	8	11	Spill	1655.27	15reduce	1
38	C-to-E	Anti-clustered	DO	Male	51	19	8	11	Spill	478.07	16its	0
39	C-to-E	Anti-clustered	SC	Female	35	20	9	11	Disambig	531.7	1were	1
39	C-to-E	Anti-clustered	SC	Female	35	20	9	11	Disambig	421.79	2was	1
39	C-to-E	Anti-clustered	SC	Female	35	20	9	11	Disambig	406.33	3were	1
39	C-to-E	Anti-clustered	SC	Female	35	20	9	11	Disambig	439.16	4was	1
39	C-to-E	Anti-clustered	SC	Female	35	20	9	11	Disambig	891.78	5should	0
39	C-to-E	Anti-clustered	SC	Female	35	20	9	11	Disambig	430.89	6was	0
39	C-to-E	Anti-clustered	SC	Female	35	20	9	11	Disambig	375.17	7was	1
39	C-to-E	Anti-clustered	SC	Female	35	20	9	11	Disambig	187.79	8was	1
39	C-to-E	Anti-clustered	DO	Female	35	20	9	11	Disambig	515.58	9very	1
39	C-to-E	Anti-clustered	DO	Female	35	20	9	11	Disambig	578.27	10when	1
39	C-to-E	Anti-clustered	DO	Female	35	20	9	11	Disambig	531.72	11too	1
39	C-to-E	Anti-clustered	DO	Female	35	20	9	11	Disambig	638.25	12while	1
39	C-to-E	Anti-clustered	DO	Female	35	20	9	11	Disambig	579.06	13during	1
39	C-to-E	Anti-clustered	DO	Female	35	20	9	11	Disambig	642.26	14when	1
39	C-to-E	Anti-clustered	DO	Female	35	20	9	11	Disambig	408.98	15to	1
39	C-to-E	Anti-clustered	DO	Female	35	20	9	11	Disambig	46.98	16before	0
39	C-to-E	Anti-clustered	SC	Female	35	20	9	11	Spill	640.91	1complex	1
39	C-to-E	Anti-clustered	SC	Female	35	20	9	11	Spill	406.69	2greater	1
39	C-to-E	Anti-clustered	SC	Female	35	20	9	11	Spill	390.43	3keeping	1
39	C-to-E	Anti-clustered	SC	Female	35	20	9	11	Spill	421.89	4in	1
39	C-to-E	Anti-clustered	SC	Female	35	20	9	11	Spill	344.36	5be	0
39	C-to-E	Anti-clustered	SC	Female	35	20	9	11	Spill	421.76	6an	0
39	C-to-E	Anti-clustered	SC	Female	35	20	9	11	Spill	329.79	7due	1
39	C-to-E	Anti-clustered	SC	Female	35	20	9	11	Spill	188.01	8fake	1
39	C-to-E	Anti-clustered	DO	Female	35	20	9	11	Spill	423.12	9clearly	1
39	C-to-E	Anti-clustered	DO	Female	35	20	9	11	Spill	493.88	10opened	1
39	C-to-E	Anti-clustered	DO	Female	35	20	9	11	Spill	797.9	11early	1
39	C-to-E	Anti-clustered	DO	Female	35	20	9	11	Spill	533.77	12attending	1
39	C-to-E	Anti-clustered	DO	Female	35	20	9	11	Spill	579.25	13their	1
39	C-to-E	Anti-clustered	DO	Female	35	20	9	11	Spill	564.66	14Judy	1
39	C-to-E	Anti-clustered	DO	Female	35	20	9	11	Spill	329.57	15reduce	1
39	C-to-E	Anti-clustered	DO	Female	35	20	9	11	Spill	845.15	16its	0
40	C-to-E	Anti-clustered	SC	Female	27	20	9	11	Disambig	571.13	1were	1
40	C-to-E	Anti-clustered	SC	Female	27	20	9	11	Disambig	454.1	2was	1
40	C-to-E	Anti-clustered	SC	Female	27	20	9	11	Disambig	496.36	3were	1
40	C-to-E	Anti-clustered	SC	Female	27	20	9	11	Disambig	455.59	4was	1
40	C-to-E	Anti-clustered	SC	Female	27	20	9	11	Disambig	442.24	5should	0
40	C-to-E	Anti-clustered	SC	Female	27	20	9	11	Disambig	1060.33	6was	0
40	C-to-E	Anti-clustered	SC	Female	27	20	9	11	Disambig	334.06	7was	1
40	C-to-E	Anti-clustered	SC	Female	27	20	9	11	Disambig	460.76	8was	1
40	C-to-E	Anti-clustered	DO	Female	27	20	9	11	Disambig	515.29	9very	1
40	C-to-E	Anti-clustered	DO	Female	27	20	9	11	Disambig	608.14	10when	1
40	C-to-E	Anti-clustered	DO	Female	27	20	9	11	Disambig	436.72	11too	1
40	C-to-E	Anti-clustered	DO	Female	27	20	9	11	Disambig	436.32	12while	1
40	C-to-E	Anti-clustered	DO	Female	27	20	9	11	Disambig	514.41	13during	1
40	C-to-E	Anti-clustered	DO	Female	27	20	9	11	Disambig	833.09	14when	1
40	C-to-E	Anti-clustered	DO	Female	27	20	9	11	Disambig	414.97	15to	1
40	C-to-E	Anti-clustered	DO	Female	27	20	9	11	Disambig	545.12	16before	0
40	C-to-E	Anti-clustered	SC	Female	27	20	9	11	Spill	997.26	1complex	1
40	C-to-E	Anti-clustered	SC	Female	27	20	9	11	Spill	464.1	2greater	1
40	C-to-E	Anti-clustered	SC	Female	27	20	9	11	Spill	407.39	3keeping	1
40	C-to-E	Anti-clustered	SC	Female	27	20	9	11	Spill	389.06	4in	1
40	C-to-E	Anti-clustered	SC	Female	27	20	9	11	Spill	399.55	5be	0
40	C-to-E	Anti-clustered	SC	Female	27	20	9	11	Spill	1023.77	6an	0
40	C-to-E	Anti-clustered	SC	Female	27	20	9	11	Spill	376.07	7due	1
40	C-to-E	Anti-clustered	SC	Female	27	20	9	11	Spill	639.86	8fake	1
40	C-to-E	Anti-clustered	DO	Female	27	20	9	11	Spill	495.34	9clearly	1
40	C-to-E	Anti-clustered	DO	Female	27	20	9	11	Spill	738.39	10opened	1
40	C-to-E	Anti-clustered	DO	Female	27	20	9	11	Spill	584.78	11early	1
40	C-to-E	Anti-clustered	DO	Female	27	20	9	11	Spill	494.56	12attending	1
40	C-to-E	Anti-clustered	DO	Female	27	20	9	11	Spill	531.5	13their	1
40	C-to-E	Anti-clustered	DO	Female	27	20	9	11	Spill	717.84	14Judy	1
40	C-to-E	Anti-clustered	DO	Female	27	20	9	11	Spill	374.28	15reduce	1
40	C-to-E	Anti-clustered	DO	Female	27	20	9	11	Spill	433.12	16its	0
41	C-to-E	Anti-clustered	SC	Female	35	19	9	10	Disambig	408.15	1were	1
41	C-to-E	Anti-clustered	SC	Female	35	19	9	10	Disambig	405.98	2was	1
41	C-to-E	Anti-clustered	SC	Female	35	19	9	10	Disambig	398	3were	1
41	C-to-E	Anti-clustered	SC	Female	35	19	9	10	Disambig	407.97	4was	0
41	C-to-E	Anti-clustered	SC	Female	35	19	9	10	Disambig	595.23	5should	0
41	C-to-E	Anti-clustered	SC	Female	35	19	9	10	Disambig	202.16	6was	0
41	C-to-E	Anti-clustered	SC	Female	35	19	9	10	Disambig	862.79	7was	1
41	C-to-E	Anti-clustered	SC	Female	35	19	9	10	Disambig	4546.64	8was	0
41	C-to-E	Anti-clustered	DO	Female	35	19	9	10	Disambig	445.88	9very	0
41	C-to-E	Anti-clustered	DO	Female	35	19	9	10	Disambig	417.44	10when	1
41	C-to-E	Anti-clustered	DO	Female	35	19	9	10	Disambig	414.28	11too	0
41	C-to-E	Anti-clustered	DO	Female	35	19	9	10	Disambig	582	12while	0
41	C-to-E	Anti-clustered	DO	Female	35	19	9	10	Disambig	705.91	13during	1
41	C-to-E	Anti-clustered	DO	Female	35	19	9	10	Disambig	510.6	14when	0
41	C-to-E	Anti-clustered	DO	Female	35	19	9	10	Disambig	402.66	15to	0
41	C-to-E	Anti-clustered	DO	Female	35	19	9	10	Disambig	629.83	16before	0
41	C-to-E	Anti-clustered	SC	Female	35	19	9	10	Spill	448.73	1complex	1
41	C-to-E	Anti-clustered	SC	Female	35	19	9	10	Spill	1735.75	2greater	1
41	C-to-E	Anti-clustered	SC	Female	35	19	9	10	Spill	372.66	3keeping	1
41	C-to-E	Anti-clustered	SC	Female	35	19	9	10	Spill	312.9	4in	0
41	C-to-E	Anti-clustered	SC	Female	35	19	9	10	Spill	353.05	5be	0
41	C-to-E	Anti-clustered	SC	Female	35	19	9	10	Spill	236.7	6an	0
41	C-to-E	Anti-clustered	SC	Female	35	19	9	10	Spill	472.66	7due	1
41	C-to-E	Anti-clustered	SC	Female	35	19	9	10	Spill	3622.23	8fake	0
41	C-to-E	Anti-clustered	DO	Female	35	19	9	10	Spill	4979.27	9clearly	0
41	C-to-E	Anti-clustered	DO	Female	35	19	9	10	Spill	376.75	10opened	1
41	C-to-E	Anti-clustered	DO	Female	35	19	9	10	Spill	493.12	11early	0
41	C-to-E	Anti-clustered	DO	Female	35	19	9	10	Spill	465.49	12attending	0
41	C-to-E	Anti-clustered	DO	Female	35	19	9	10	Spill	677.91	13their	1
41	C-to-E	Anti-clustered	DO	Female	35	19	9	10	Spill	451.69	14Judy	0
41	C-to-E	Anti-clustered	DO	Female	35	19	9	10	Spill	397.89	15reduce	0
41	C-to-E	Anti-clustered	DO	Female	35	19	9	10	Spill	337.98	16its	0
42	C-to-E	Anti-clustered	SC	Male	38	20	9	11	Disambig	488.35	1were	1
42	C-to-E	Anti-clustered	SC	Male	38	20	9	11	Disambig	426.07	2was	0
42	C-to-E	Anti-clustered	SC	Male	38	20	9	11	Disambig	424.4	3were	1
42	C-to-E	Anti-clustered	SC	Male	38	20	9	11	Disambig	851.11	4was	1
42	C-to-E	Anti-clustered	SC	Male	38	20	9	11	Disambig	441.93	5should	1
42	C-to-E	Anti-clustered	SC	Male	38	20	9	11	Disambig	423.58	6was	1
42	C-to-E	Anti-clustered	SC	Male	38	20	9	11	Disambig	361.95	7was	0
42	C-to-E	Anti-clustered	SC	Male	38	20	9	11	Disambig	456.67	8was	1
42	C-to-E	Anti-clustered	DO	Male	38	20	9	11	Disambig	356.58	9very	1
42	C-to-E	Anti-clustered	DO	Male	38	20	9	11	Disambig	409.4	10when	1
42	C-to-E	Anti-clustered	DO	Male	38	20	9	11	Disambig	423.57	11too	1
42	C-to-E	Anti-clustered	DO	Male	38	20	9	11	Disambig	425.49	12while	1
42	C-to-E	Anti-clustered	DO	Male	38	20	9	11	Disambig	1016.99	13during	1
42	C-to-E	Anti-clustered	DO	Male	38	20	9	11	Disambig	534.48	14when	1
42	C-to-E	Anti-clustered	DO	Male	38	20	9	11	Disambig	394.62	15to	1
42	C-to-E	Anti-clustered	DO	Male	38	20	9	11	Disambig	818.69	16before	1
42	C-to-E	Anti-clustered	SC	Male	38	20	9	11	Spill	708.57	1complex	1
42	C-to-E	Anti-clustered	SC	Male	38	20	9	11	Spill	503.72	2greater	0
42	C-to-E	Anti-clustered	SC	Male	38	20	9	11	Spill	425.42	3keeping	1
42	C-to-E	Anti-clustered	SC	Male	38	20	9	11	Spill	2753.82	4in	1
42	C-to-E	Anti-clustered	SC	Male	38	20	9	11	Spill	361.78	5be	1
42	C-to-E	Anti-clustered	SC	Male	38	20	9	11	Spill	394.29	6an	1
42	C-to-E	Anti-clustered	SC	Male	38	20	9	11	Spill	377.45	7due	0
42	C-to-E	Anti-clustered	SC	Male	38	20	9	11	Spill	692.23	8fake	1
42	C-to-E	Anti-clustered	DO	Male	38	20	9	11	Spill	441.6	9clearly	1
42	C-to-E	Anti-clustered	DO	Male	38	20	9	11	Spill	499.18	10opened	1
42	C-to-E	Anti-clustered	DO	Male	38	20	9	11	Spill	519.96	11early	1
42	C-to-E	Anti-clustered	DO	Male	38	20	9	11	Spill	535.49	12attending	1
42	C-to-E	Anti-clustered	DO	Male	38	20	9	11	Spill	676.48	13their	1
42	C-to-E	Anti-clustered	DO	Male	38	20	9	11	Spill	1031.13	14Judy	1
42	C-to-E	Anti-clustered	DO	Male	38	20	9	11	Spill	863.98	15reduce	1
42	C-to-E	Anti-clustered	DO	Male	38	20	9	11	Spill	2025.4	16its	1
43	C-to-E	Anti-clustered	SC	Female	44	24	9	15	Disambig	350.69	1were	1
43	C-to-E	Anti-clustered	SC	Female	44	24	9	15	Disambig	636.51	2was	1
43	C-to-E	Anti-clustered	SC	Female	44	24	9	15	Disambig	876.08	3were	1
43	C-to-E	Anti-clustered	SC	Female	44	24	9	15	Disambig	471.9	4was	1
43	C-to-E	Anti-clustered	SC	Female	44	24	9	15	Disambig	633.61	5should	1
43	C-to-E	Anti-clustered	SC	Female	44	24	9	15	Disambig	421.73	6was	1
43	C-to-E	Anti-clustered	SC	Female	44	24	9	15	Disambig	595.1	7was	1
43	C-to-E	Anti-clustered	SC	Female	44	24	9	15	Disambig	562.97	8was	1
43	C-to-E	Anti-clustered	DO	Female	44	24	9	15	Disambig	562.5	9very	1
43	C-to-E	Anti-clustered	DO	Female	44	24	9	15	Disambig	1122.91	10when	1
43	C-to-E	Anti-clustered	DO	Female	44	24	9	15	Disambig	790.33	11too	1
43	C-to-E	Anti-clustered	DO	Female	44	24	9	15	Disambig	1075.37	12while	1
43	C-to-E	Anti-clustered	DO	Female	44	24	9	15	Disambig	1023.53	13during	1
43	C-to-E	Anti-clustered	DO	Female	44	24	9	15	Disambig	648.52	14when	1
43	C-to-E	Anti-clustered	DO	Female	44	24	9	15	Disambig	529.73	15to	0
43	C-to-E	Anti-clustered	DO	Female	44	24	9	15	Disambig	652.62	16before	0
43	C-to-E	Anti-clustered	SC	Female	44	24	9	15	Spill	459.68	1complex	1
43	C-to-E	Anti-clustered	SC	Female	44	24	9	15	Spill	612.88	2greater	1
43	C-to-E	Anti-clustered	SC	Female	44	24	9	15	Spill	741.97	3keeping	1
43	C-to-E	Anti-clustered	SC	Female	44	24	9	15	Spill	391.32	4in	1
43	C-to-E	Anti-clustered	SC	Female	44	24	9	15	Spill	434.05	5be	1
43	C-to-E	Anti-clustered	SC	Female	44	24	9	15	Spill	465.44	6an	1
43	C-to-E	Anti-clustered	SC	Female	44	24	9	15	Spill	638.66	7due	1
43	C-to-E	Anti-clustered	SC	Female	44	24	9	15	Spill	9113.55	8fake	1
43	C-to-E	Anti-clustered	DO	Female	44	24	9	15	Spill	1047.91	9clearly	1
43	C-to-E	Anti-clustered	DO	Female	44	24	9	15	Spill	536.97	10opened	1
43	C-to-E	Anti-clustered	DO	Female	44	24	9	15	Spill	664.17	11early	1
43	C-to-E	Anti-clustered	DO	Female	44	24	9	15	Spill	764.18	12attending	1
43	C-to-E	Anti-clustered	DO	Female	44	24	9	15	Spill	707.37	13their	1
43	C-to-E	Anti-clustered	DO	Female	44	24	9	15	Spill	645.06	14Judy	1
43	C-to-E	Anti-clustered	DO	Female	44	24	9	15	Spill	593.32	15reduce	0
43	C-to-E	Anti-clustered	DO	Female	44	24	9	15	Spill	1471.54	16its	0
44	C-to-E	Anti-clustered	SC	Male	42	20	9	11	Disambig	407.56	1were	1
44	C-to-E	Anti-clustered	SC	Male	42	20	9	11	Disambig	456.05	2was	1
44	C-to-E	Anti-clustered	SC	Male	42	20	9	11	Disambig	549.34	3were	1
44	C-to-E	Anti-clustered	SC	Male	42	20	9	11	Disambig	502.99	4was	1
44	C-to-E	Anti-clustered	SC	Male	42	20	9	11	Disambig	488.34	5should	1
44	C-to-E	Anti-clustered	SC	Male	42	20	9	11	Disambig	754.51	6was	1
44	C-to-E	Anti-clustered	SC	Male	42	20	9	11	Disambig	504.73	7was	1
44	C-to-E	Anti-clustered	SC	Male	42	20	9	11	Disambig	455.39	8was	0
44	C-to-E	Anti-clustered	DO	Male	42	20	9	11	Disambig	597.96	9very	1
44	C-to-E	Anti-clustered	DO	Male	42	20	9	11	Disambig	550.2	10when	1
44	C-to-E	Anti-clustered	DO	Male	42	20	9	11	Disambig	519.65	11too	1
44	C-to-E	Anti-clustered	DO	Male	42	20	9	11	Disambig	1305.8	12while	1
44	C-to-E	Anti-clustered	DO	Male	42	20	9	11	Disambig	581.91	13during	1
44	C-to-E	Anti-clustered	DO	Male	42	20	9	11	Disambig	692.09	14when	1
44	C-to-E	Anti-clustered	DO	Male	42	20	9	11	Disambig	1210.37	15to	0
44	C-to-E	Anti-clustered	DO	Male	42	20	9	11	Disambig	576.87	16before	1
44	C-to-E	Anti-clustered	SC	Male	42	20	9	11	Spill	407.6	1complex	1
44	C-to-E	Anti-clustered	SC	Male	42	20	9	11	Spill	614.12	2greater	1
44	C-to-E	Anti-clustered	SC	Male	42	20	9	11	Spill	664.81	3keeping	1
44	C-to-E	Anti-clustered	SC	Male	42	20	9	11	Spill	423.39	4in	1
44	C-to-E	Anti-clustered	SC	Male	42	20	9	11	Spill	423.32	5be	1
44	C-to-E	Anti-clustered	SC	Male	42	20	9	11	Spill	549.31	6an	1
44	C-to-E	Anti-clustered	SC	Male	42	20	9	11	Spill	423.93	7due	1
44	C-to-E	Anti-clustered	SC	Male	42	20	9	11	Spill	1273.48	8fake	0
44	C-to-E	Anti-clustered	DO	Male	42	20	9	11	Spill	661.86	9clearly	1
44	C-to-E	Anti-clustered	DO	Male	42	20	9	11	Spill	582.42	10opened	1
44	C-to-E	Anti-clustered	DO	Male	42	20	9	11	Spill	532.81	11early	1
44	C-to-E	Anti-clustered	DO	Male	42	20	9	11	Spill	605.39	12attending	1
44	C-to-E	Anti-clustered	DO	Male	42	20	9	11	Spill	596.69	13their	1
44	C-to-E	Anti-clustered	DO	Male	42	20	9	11	Spill	863.82	14Judy	1
44	C-to-E	Anti-clustered	DO	Male	42	20	9	11	Spill	519.29	15reduce	0
44	C-to-E	Anti-clustered	DO	Male	42	20	9	11	Spill	423.87	16its	1
45	C-to-E	Anti-clustered	SC	Female	35	18	9	9	Disambig	526.33	1were	1
45	C-to-E	Anti-clustered	SC	Female	35	18	9	9	Disambig	429.21	2was	1
45	C-to-E	Anti-clustered	SC	Female	35	18	9	9	Disambig	519.48	3were	1
45	C-to-E	Anti-clustered	SC	Female	35	18	9	9	Disambig	504.38	4was	1
45	C-to-E	Anti-clustered	SC	Female	35	18	9	9	Disambig	701.92	5should	1
45	C-to-E	Anti-clustered	SC	Female	35	18	9	9	Disambig	408.22	6was	1
45	C-to-E	Anti-clustered	SC	Female	35	18	9	9	Disambig	445.13	7was	1
45	C-to-E	Anti-clustered	SC	Female	35	18	9	9	Disambig	510.03	8was	0
45	C-to-E	Anti-clustered	DO	Female	35	18	9	9	Disambig	650.32	9very	1
45	C-to-E	Anti-clustered	DO	Female	35	18	9	9	Disambig	564.53	10when	1
45	C-to-E	Anti-clustered	DO	Female	35	18	9	9	Disambig	440.25	11too	1
45	C-to-E	Anti-clustered	DO	Female	35	18	9	9	Disambig	735.64	12while	1
45	C-to-E	Anti-clustered	DO	Female	35	18	9	9	Disambig	580	13during	1
45	C-to-E	Anti-clustered	DO	Female	35	18	9	9	Disambig	720.82	14when	1
45	C-to-E	Anti-clustered	DO	Female	35	18	9	9	Disambig	365.73	15to	0
45	C-to-E	Anti-clustered	DO	Female	35	18	9	9	Disambig	579.02	16before	1
45	C-to-E	Anti-clustered	SC	Female	35	18	9	9	Spill	667.21	1complex	1
45	C-to-E	Anti-clustered	SC	Female	35	18	9	9	Spill	860.03	2greater	1
45	C-to-E	Anti-clustered	SC	Female	35	18	9	9	Spill	755.26	3keeping	1
45	C-to-E	Anti-clustered	SC	Female	35	18	9	9	Spill	428.62	4in	1
45	C-to-E	Anti-clustered	SC	Female	35	18	9	9	Spill	403.53	5be	1
45	C-to-E	Anti-clustered	SC	Female	35	18	9	9	Spill	357.98	6an	1
45	C-to-E	Anti-clustered	SC	Female	35	18	9	9	Spill	345.9	7due	1
45	C-to-E	Anti-clustered	SC	Female	35	18	9	9	Spill	794.33	8fake	0
45	C-to-E	Anti-clustered	DO	Female	35	18	9	9	Spill	724.84	9clearly	1
45	C-to-E	Anti-clustered	DO	Female	35	18	9	9	Spill	826.97	10opened	1
45	C-to-E	Anti-clustered	DO	Female	35	18	9	9	Spill	774.1	11early	1
45	C-to-E	Anti-clustered	DO	Female	35	18	9	9	Spill	973.27	12attending	1
45	C-to-E	Anti-clustered	DO	Female	35	18	9	9	Spill	575.81	13their	1
45	C-to-E	Anti-clustered	DO	Female	35	18	9	9	Spill	668.03	14Judy	1
45	C-to-E	Anti-clustered	DO	Female	35	18	9	9	Spill	356.65	15reduce	0
45	C-to-E	Anti-clustered	DO	Female	35	18	9	9	Spill	438.16	16its	1
46	C-to-E	Anti-clustered	SC	Female	30	18	9	9	Disambig	750.78	1were	1
46	C-to-E	Anti-clustered	SC	Female	30	18	9	9	Disambig	425.97	2was	1
46	C-to-E	Anti-clustered	SC	Female	30	18	9	9	Disambig	346.45	3were	1
46	C-to-E	Anti-clustered	SC	Female	30	18	9	9	Disambig	521.96	4was	0
46	C-to-E	Anti-clustered	SC	Female	30	18	9	9	Disambig	380.17	5should	1
46	C-to-E	Anti-clustered	SC	Female	30	18	9	9	Disambig	540.07	6was	1
46	C-to-E	Anti-clustered	SC	Female	30	18	9	9	Disambig	400	7was	1
46	C-to-E	Anti-clustered	SC	Female	30	18	9	9	Disambig	361.04	8was	1
46	C-to-E	Anti-clustered	DO	Female	30	18	9	9	Disambig	733.88	9very	1
46	C-to-E	Anti-clustered	DO	Female	30	18	9	9	Disambig	570.49	10when	1
46	C-to-E	Anti-clustered	DO	Female	30	18	9	9	Disambig	587.21	11too	1
46	C-to-E	Anti-clustered	DO	Female	30	18	9	9	Disambig	629.89	12while	1
46	C-to-E	Anti-clustered	DO	Female	30	18	9	9	Disambig	571.7	13during	1
46	C-to-E	Anti-clustered	DO	Female	30	18	9	9	Disambig	374.76	14when	1
46	C-to-E	Anti-clustered	DO	Female	30	18	9	9	Disambig	424.65	15to	0
46	C-to-E	Anti-clustered	DO	Female	30	18	9	9	Disambig	554.77	16before	1
46	C-to-E	Anti-clustered	SC	Female	30	18	9	9	Spill	562.9	1complex	1
46	C-to-E	Anti-clustered	SC	Female	30	18	9	9	Spill	577.17	2greater	1
46	C-to-E	Anti-clustered	SC	Female	30	18	9	9	Spill	348.23	3keeping	1
46	C-to-E	Anti-clustered	SC	Female	30	18	9	9	Spill	453.9	4in	0
46	C-to-E	Anti-clustered	SC	Female	30	18	9	9	Spill	409.86	5be	1
46	C-to-E	Anti-clustered	SC	Female	30	18	9	9	Spill	456.64	6an	1
46	C-to-E	Anti-clustered	SC	Female	30	18	9	9	Spill	501.43	7due	1
46	C-to-E	Anti-clustered	SC	Female	30	18	9	9	Spill	336.32	8fake	1
46	C-to-E	Anti-clustered	DO	Female	30	18	9	9	Spill	396.04	9clearly	1
46	C-to-E	Anti-clustered	DO	Female	30	18	9	9	Spill	501.87	10opened	1
46	C-to-E	Anti-clustered	DO	Female	30	18	9	9	Spill	450.21	11early	1
46	C-to-E	Anti-clustered	DO	Female	30	18	9	9	Spill	467.82	12attending	1
46	C-to-E	Anti-clustered	DO	Female	30	18	9	9	Spill	489.48	13their	1
46	C-to-E	Anti-clustered	DO	Female	30	18	9	9	Spill	396.89	14Judy	1
46	C-to-E	Anti-clustered	DO	Female	30	18	9	9	Spill	419.31	15reduce	0
46	C-to-E	Anti-clustered	DO	Female	30	18	9	9	Spill	401.85	16its	1
47	C-to-E	Anti-clustered	SC	Female	36	18	9	9	Disambig	377.68	1were	1
47	C-to-E	Anti-clustered	SC	Female	36	18	9	9	Disambig	395.15	2was	1
47	C-to-E	Anti-clustered	SC	Female	36	18	9	9	Disambig	431.64	3were	1
47	C-to-E	Anti-clustered	SC	Female	36	18	9	9	Disambig	537.37	4was	1
47	C-to-E	Anti-clustered	SC	Female	36	18	9	9	Disambig	462.27	5should	1
47	C-to-E	Anti-clustered	SC	Female	36	18	9	9	Disambig	360.71	6was	1
47	C-to-E	Anti-clustered	SC	Female	36	18	9	9	Disambig	609.95	7was	1
47	C-to-E	Anti-clustered	SC	Female	36	18	9	9	Disambig	345.27	8was	0
47	C-to-E	Anti-clustered	DO	Female	36	18	9	9	Disambig	416.51	9very	1
47	C-to-E	Anti-clustered	DO	Female	36	18	9	9	Disambig	713.31	10when	0
47	C-to-E	Anti-clustered	DO	Female	36	18	9	9	Disambig	572.02	11too	1
47	C-to-E	Anti-clustered	DO	Female	36	18	9	9	Disambig	467.05	12while	0
47	C-to-E	Anti-clustered	DO	Female	36	18	9	9	Disambig	315.72	13during	1
47	C-to-E	Anti-clustered	DO	Female	36	18	9	9	Disambig	504.29	14when	1
47	C-to-E	Anti-clustered	DO	Female	36	18	9	9	Disambig	521	15to	1
47	C-to-E	Anti-clustered	DO	Female	36	18	9	9	Disambig	376.48	16before	1
47	C-to-E	Anti-clustered	SC	Female	36	18	9	9	Spill	415.63	1complex	1
47	C-to-E	Anti-clustered	SC	Female	36	18	9	9	Spill	279.03	2greater	1
47	C-to-E	Anti-clustered	SC	Female	36	18	9	9	Spill	628.31	3keeping	1
47	C-to-E	Anti-clustered	SC	Female	36	18	9	9	Spill	595	4in	1
47	C-to-E	Anti-clustered	SC	Female	36	18	9	9	Spill	384.81	5be	1
47	C-to-E	Anti-clustered	SC	Female	36	18	9	9	Spill	322.83	6an	1
47	C-to-E	Anti-clustered	SC	Female	36	18	9	9	Spill	456.64	7due	1
47	C-to-E	Anti-clustered	SC	Female	36	18	9	9	Spill	333.65	8fake	0
47	C-to-E	Anti-clustered	DO	Female	36	18	9	9	Spill	370.17	9clearly	1
47	C-to-E	Anti-clustered	DO	Female	36	18	9	9	Spill	405.18	10opened	0
47	C-to-E	Anti-clustered	DO	Female	36	18	9	9	Spill	591.73	11early	1
47	C-to-E	Anti-clustered	DO	Female	36	18	9	9	Spill	423.03	12attending	0
47	C-to-E	Anti-clustered	DO	Female	36	18	9	9	Spill	355.37	13their	1
47	C-to-E	Anti-clustered	DO	Female	36	18	9	9	Spill	412.2	14Judy	1
47	C-to-E	Anti-clustered	DO	Female	36	18	9	9	Spill	477.67	15reduce	1
47	C-to-E	Anti-clustered	DO	Female	36	18	9	9	Spill	627.28	16its	1
48	C-to-E	Anti-clustered	SC	Female	54	18	9	9	Disambig	365.54	1were	1
48	C-to-E	Anti-clustered	SC	Female	54	18	9	9	Disambig	377.58	2was	1
48	C-to-E	Anti-clustered	SC	Female	54	18	9	9	Disambig	426.92	3were	1
48	C-to-E	Anti-clustered	SC	Female	54	18	9	9	Disambig	339.09	4was	1
48	C-to-E	Anti-clustered	SC	Female	54	18	9	9	Disambig	530.23	5should	1
48	C-to-E	Anti-clustered	SC	Female	54	18	9	9	Disambig	357.1	6was	1
48	C-to-E	Anti-clustered	SC	Female	54	18	9	9	Disambig	326.73	7was	1
48	C-to-E	Anti-clustered	SC	Female	54	18	9	9	Disambig	470.81	8was	0
48	C-to-E	Anti-clustered	DO	Female	54	18	9	9	Disambig	399.24	9very	1
48	C-to-E	Anti-clustered	DO	Female	54	18	9	9	Disambig	279.92	10when	0
48	C-to-E	Anti-clustered	DO	Female	54	18	9	9	Disambig	340.14	11too	1
48	C-to-E	Anti-clustered	DO	Female	54	18	9	9	Disambig	790.53	12while	0
48	C-to-E	Anti-clustered	DO	Female	54	18	9	9	Disambig	407.11	13during	1
48	C-to-E	Anti-clustered	DO	Female	54	18	9	9	Disambig	836.98	14when	1
48	C-to-E	Anti-clustered	DO	Female	54	18	9	9	Disambig	345.15	15to	1
48	C-to-E	Anti-clustered	DO	Female	54	18	9	9	Disambig	390.28	16before	1
48	C-to-E	Anti-clustered	SC	Female	54	18	9	9	Spill	324.65	1complex	1
48	C-to-E	Anti-clustered	SC	Female	54	18	9	9	Spill	370.81	2greater	1
48	C-to-E	Anti-clustered	SC	Female	54	18	9	9	Spill	390.05	3keeping	1
48	C-to-E	Anti-clustered	SC	Female	54	18	9	9	Spill	343.12	4in	1
48	C-to-E	Anti-clustered	SC	Female	54	18	9	9	Spill	588.63	5be	1
48	C-to-E	Anti-clustered	SC	Female	54	18	9	9	Spill	486.53	6an	1
48	C-to-E	Anti-clustered	SC	Female	54	18	9	9	Spill	330.2	7due	1
48	C-to-E	Anti-clustered	SC	Female	54	18	9	9	Spill	475.8	8fake	0
48	C-to-E	Anti-clustered	DO	Female	54	18	9	9	Spill	390.27	9clearly	1
48	C-to-E	Anti-clustered	DO	Female	54	18	9	9	Spill	378.66	10opened	0
48	C-to-E	Anti-clustered	DO	Female	54	18	9	9	Spill	340.66	11early	1
48	C-to-E	Anti-clustered	DO	Female	54	18	9	9	Spill	374.56	12attending	0
48	C-to-E	Anti-clustered	DO	Female	54	18	9	9	Spill	348.72	13their	1
48	C-to-E	Anti-clustered	DO	Female	54	18	9	9	Spill	610.42	14Judy	1
48	C-to-E	Anti-clustered	DO	Female	54	18	9	9	Spill	249.44	15reduce	1
48	C-to-E	Anti-clustered	DO	Female	54	18	9	9	Spill	231.43	16its	1
49	C-to-E	Anti-clustered	SC	Female	26	19	9	10	Disambig	775.57	1were	1
49	C-to-E	Anti-clustered	SC	Female	26	19	9	10	Disambig	475.73	2was	1
49	C-to-E	Anti-clustered	SC	Female	26	19	9	10	Disambig	395.97	3were	1
49	C-to-E	Anti-clustered	SC	Female	26	19	9	10	Disambig	348.74	4was	1
49	C-to-E	Anti-clustered	SC	Female	26	19	9	10	Disambig	355.98	5should	1
49	C-to-E	Anti-clustered	SC	Female	26	19	9	10	Disambig	354.93	6was	1
49	C-to-E	Anti-clustered	SC	Female	26	19	9	10	Disambig	1229.33	7was	1
49	C-to-E	Anti-clustered	SC	Female	26	19	9	10	Disambig	397.62	8was	1
49	C-to-E	Anti-clustered	DO	Female	26	19	9	10	Disambig	901.96	9very	1
49	C-to-E	Anti-clustered	DO	Female	26	19	9	10	Disambig	525.61	10when	1
49	C-to-E	Anti-clustered	DO	Female	26	19	9	10	Disambig	277.57	11too	1
49	C-to-E	Anti-clustered	DO	Female	26	19	9	10	Disambig	141.61	12while	0
49	C-to-E	Anti-clustered	DO	Female	26	19	9	10	Disambig	491.23	13during	1
49	C-to-E	Anti-clustered	DO	Female	26	19	9	10	Disambig	358.42	14when	1
49	C-to-E	Anti-clustered	DO	Female	26	19	9	10	Disambig	358.5	15to	1
49	C-to-E	Anti-clustered	DO	Female	26	19	9	10	Disambig	365.99	16before	0
49	C-to-E	Anti-clustered	SC	Female	26	19	9	10	Spill	832.24	1complex	1
49	C-to-E	Anti-clustered	SC	Female	26	19	9	10	Spill	740.27	2greater	1
49	C-to-E	Anti-clustered	SC	Female	26	19	9	10	Spill	419.88	3keeping	1
49	C-to-E	Anti-clustered	SC	Female	26	19	9	10	Spill	339.22	4in	1
49	C-to-E	Anti-clustered	SC	Female	26	19	9	10	Spill	321.71	5be	1
49	C-to-E	Anti-clustered	SC	Female	26	19	9	10	Spill	341.47	6an	1
49	C-to-E	Anti-clustered	SC	Female	26	19	9	10	Spill	923.94	7due	1
49	C-to-E	Anti-clustered	SC	Female	26	19	9	10	Spill	475.85	8fake	1
49	C-to-E	Anti-clustered	DO	Female	26	19	9	10	Spill	433.59	9clearly	1
49	C-to-E	Anti-clustered	DO	Female	26	19	9	10	Spill	652.42	10opened	1
49	C-to-E	Anti-clustered	DO	Female	26	19	9	10	Spill	318.11	11early	1
49	C-to-E	Anti-clustered	DO	Female	26	19	9	10	Spill	354.66	12attending	0
49	C-to-E	Anti-clustered	DO	Female	26	19	9	10	Spill	233.64	13their	1
49	C-to-E	Anti-clustered	DO	Female	26	19	9	10	Spill	112.17	14Judy	1
49	C-to-E	Anti-clustered	DO	Female	26	19	9	10	Spill	357.44	15reduce	1
49	C-to-E	Anti-clustered	DO	Female	26	19	9	10	Spill	127.36	16its	0
50	C-to-E	Anti-clustered	SC	Female	34	18	9	9	Disambig	493.33	1were	1
50	C-to-E	Anti-clustered	SC	Female	34	18	9	9	Disambig	302.37	2was	1
50	C-to-E	Anti-clustered	SC	Female	34	18	9	9	Disambig	588.28	3were	1
50	C-to-E	Anti-clustered	SC	Female	34	18	9	9	Disambig	344.45	4was	1
50	C-to-E	Anti-clustered	SC	Female	34	18	9	9	Disambig	588.73	5should	1
50	C-to-E	Anti-clustered	SC	Female	34	18	9	9	Disambig	538.02	6was	1
50	C-to-E	Anti-clustered	SC	Female	34	18	9	9	Disambig	366.2	7was	1
50	C-to-E	Anti-clustered	SC	Female	34	18	9	9	Disambig	368.7	8was	1
50	C-to-E	Anti-clustered	DO	Female	34	18	9	9	Disambig	913.21	9very	1
50	C-to-E	Anti-clustered	DO	Female	34	18	9	9	Disambig	238.58	10when	1
50	C-to-E	Anti-clustered	DO	Female	34	18	9	9	Disambig	867.22	11too	1
50	C-to-E	Anti-clustered	DO	Female	34	18	9	9	Disambig	770.35	12while	0
50	C-to-E	Anti-clustered	DO	Female	34	18	9	9	Disambig	704.9	13during	1
50	C-to-E	Anti-clustered	DO	Female	34	18	9	9	Disambig	390.2	14when	1
50	C-to-E	Anti-clustered	DO	Female	34	18	9	9	Disambig	362.92	15to	1
50	C-to-E	Anti-clustered	DO	Female	34	18	9	9	Disambig	646.39	16before	0
50	C-to-E	Anti-clustered	SC	Female	34	18	9	9	Spill	334.6	1complex	1
50	C-to-E	Anti-clustered	SC	Female	34	18	9	9	Spill	513.27	2greater	1
50	C-to-E	Anti-clustered	SC	Female	34	18	9	9	Spill	438.85	3keeping	1
50	C-to-E	Anti-clustered	SC	Female	34	18	9	9	Spill	2210.64	4in	1
50	C-to-E	Anti-clustered	SC	Female	34	18	9	9	Spill	527.79	5be	1
50	C-to-E	Anti-clustered	SC	Female	34	18	9	9	Spill	314.04	6an	1
50	C-to-E	Anti-clustered	SC	Female	34	18	9	9	Spill	142.51	7due	1
50	C-to-E	Anti-clustered	SC	Female	34	18	9	9	Spill	462.65	8fake	1
50	C-to-E	Anti-clustered	DO	Female	34	18	9	9	Spill	974.52	9clearly	1
50	C-to-E	Anti-clustered	DO	Female	34	18	9	9	Spill	203.38	10opened	1
50	C-to-E	Anti-clustered	DO	Female	34	18	9	9	Spill	960.07	11early	1
50	C-to-E	Anti-clustered	DO	Female	34	18	9	9	Spill	776.61	12attending	0
50	C-to-E	Anti-clustered	DO	Female	34	18	9	9	Spill	638.58	13their	1
50	C-to-E	Anti-clustered	DO	Female	34	18	9	9	Spill	367.04	14Judy	1
50	C-to-E	Anti-clustered	DO	Female	34	18	9	9	Spill	345.47	15reduce	1
50	C-to-E	Anti-clustered	DO	Female	34	18	9	9	Spill	654.68	16its	0
51	C-to-E	Anti-clustered	SC	Male	43	20	8	12	Disambig	108.35	1were	1
51	C-to-E	Anti-clustered	SC	Male	43	20	8	12	Disambig	102.3	2was	1
51	C-to-E	Anti-clustered	SC	Male	43	20	8	12	Disambig	218.88	3were	1
51	C-to-E	Anti-clustered	SC	Male	43	20	8	12	Disambig	84.67	4was	1
51	C-to-E	Anti-clustered	SC	Male	43	20	8	12	Disambig	753.9	5should	1
51	C-to-E	Anti-clustered	SC	Male	43	20	8	12	Disambig	201.41	6was	1
51	C-to-E	Anti-clustered	SC	Male	43	20	8	12	Disambig	132.56	7was	1
51	C-to-E	Anti-clustered	SC	Male	43	20	8	12	Disambig	451.19	8was	1
51	C-to-E	Anti-clustered	DO	Male	43	20	8	12	Disambig	537.48	9very	1
51	C-to-E	Anti-clustered	DO	Male	43	20	8	12	Disambig	347.7	10when	1
51	C-to-E	Anti-clustered	DO	Male	43	20	8	12	Disambig	706.27	11too	1
51	C-to-E	Anti-clustered	DO	Male	43	20	8	12	Disambig	503.3	12while	0
51	C-to-E	Anti-clustered	DO	Male	43	20	8	12	Disambig	341.12	13during	1
51	C-to-E	Anti-clustered	DO	Male	43	20	8	12	Disambig	142.96	14when	1
51	C-to-E	Anti-clustered	DO	Male	43	20	8	12	Disambig	150.67	15to	1
51	C-to-E	Anti-clustered	DO	Male	43	20	8	12	Disambig	319.55	16before	0
51	C-to-E	Anti-clustered	SC	Male	43	20	8	12	Spill	105.48	1complex	1
51	C-to-E	Anti-clustered	SC	Male	43	20	8	12	Spill	146.18	2greater	1
51	C-to-E	Anti-clustered	SC	Male	43	20	8	12	Spill	199.79	3keeping	1
51	C-to-E	Anti-clustered	SC	Male	43	20	8	12	Spill	86.63	4in	1
51	C-to-E	Anti-clustered	SC	Male	43	20	8	12	Spill	464.15	5be	1
51	C-to-E	Anti-clustered	SC	Male	43	20	8	12	Spill	401.44	6an	1
51	C-to-E	Anti-clustered	SC	Male	43	20	8	12	Spill	142.51	7due	1
51	C-to-E	Anti-clustered	SC	Male	43	20	8	12	Spill	402.88	8fake	1
51	C-to-E	Anti-clustered	DO	Male	43	20	8	12	Spill	475.11	9clearly	1
51	C-to-E	Anti-clustered	DO	Male	43	20	8	12	Spill	396.29	10opened	1
51	C-to-E	Anti-clustered	DO	Male	43	20	8	12	Spill	495.72	11early	1
51	C-to-E	Anti-clustered	DO	Male	43	20	8	12	Spill	572.96	12attending	0
51	C-to-E	Anti-clustered	DO	Male	43	20	8	12	Spill	384.25	13their	1
51	C-to-E	Anti-clustered	DO	Male	43	20	8	12	Spill	419.97	14Judy	1
51	C-to-E	Anti-clustered	DO	Male	43	20	8	12	Spill	156.18	15reduce	1
51	C-to-E	Anti-clustered	DO	Male	43	20	8	12	Spill	510.12	16its	0
52	C-to-E	Clustered	SC	Male	34	20	8	12	Disambig	123.99	1were	0
52	C-to-E	Clustered	SC	Male	34	20	8	12	Disambig	155.29	2was	1
52	C-to-E	Clustered	SC	Male	34	20	8	12	Disambig	242.16	3were	1
52	C-to-E	Clustered	SC	Male	34	20	8	12	Disambig	105.12	4was	1
52	C-to-E	Clustered	SC	Male	34	20	8	12	Disambig	123.81	5should	1
52	C-to-E	Clustered	SC	Male	34	20	8	12	Disambig	321.94	6was	0
52	C-to-E	Clustered	SC	Male	34	20	8	12	Disambig	86.72	7was	1
52	C-to-E	Clustered	SC	Male	34	20	8	12	Disambig	171.18	8was	1
52	C-to-E	Clustered	DO	Male	34	20	8	12	Disambig	105.66	9very	1
52	C-to-E	Clustered	DO	Male	34	20	8	12	Disambig	299.8	10when	1
52	C-to-E	Clustered	DO	Male	34	20	8	12	Disambig	149.27	11too	1
52	C-to-E	Clustered	DO	Male	34	20	8	12	Disambig	463.05	12while	1
52	C-to-E	Clustered	DO	Male	34	20	8	12	Disambig	141.33	13during	1
52	C-to-E	Clustered	DO	Male	34	20	8	12	Disambig	172.21	14when	1
52	C-to-E	Clustered	DO	Male	34	20	8	12	Disambig	259.55	15to	1
52	C-to-E	Clustered	DO	Male	34	20	8	12	Disambig	153.94	16before	0
52	C-to-E	Clustered	SC	Male	34	20	8	12	Spill	121.82	1complex	0
52	C-to-E	Clustered	SC	Male	34	20	8	12	Spill	146.33	2greater	1
52	C-to-E	Clustered	SC	Male	34	20	8	12	Spill	129.97	3keeping	1
52	C-to-E	Clustered	SC	Male	34	20	8	12	Spill	119.47	4in	1
52	C-to-E	Clustered	SC	Male	34	20	8	12	Spill	137.97	5be	1
52	C-to-E	Clustered	SC	Male	34	20	8	12	Spill	343.95	6an	0
52	C-to-E	Clustered	SC	Male	34	20	8	12	Spill	91.56	7due	1
52	C-to-E	Clustered	SC	Male	34	20	8	12	Spill	372.23	8fake	1
52	C-to-E	Clustered	DO	Male	34	20	8	12	Spill	104.93	9clearly	1
52	C-to-E	Clustered	DO	Male	34	20	8	12	Spill	144.01	10opened	1
52	C-to-E	Clustered	DO	Male	34	20	8	12	Spill	160.31	11early	1
52	C-to-E	Clustered	DO	Male	34	20	8	12	Spill	309.25	12attending	1
52	C-to-E	Clustered	DO	Male	34	20	8	12	Spill	153.78	13their	1
52	C-to-E	Clustered	DO	Male	34	20	8	12	Spill	180.7	14Judy	1
52	C-to-E	Clustered	DO	Male	34	20	8	12	Spill	394.16	15reduce	1
52	C-to-E	Clustered	DO	Male	34	20	8	12	Spill	154.48	16its	0
53	C-to-E	Clustered	SC	Male	53	20	8	12	Disambig	812.56	1were	0
53	C-to-E	Clustered	SC	Male	53	20	8	12	Disambig	374.94	2was	1
53	C-to-E	Clustered	SC	Male	53	20	8	12	Disambig	476.67	3were	1
53	C-to-E	Clustered	SC	Male	53	20	8	12	Disambig	179.89	4was	1
53	C-to-E	Clustered	SC	Male	53	20	8	12	Disambig	279.57	5should	1
53	C-to-E	Clustered	SC	Male	53	20	8	12	Disambig	471.1	6was	0
53	C-to-E	Clustered	SC	Male	53	20	8	12	Disambig	415.74	7was	1
53	C-to-E	Clustered	SC	Male	53	20	8	12	Disambig	355.52	8was	1
53	C-to-E	Clustered	DO	Male	53	20	8	12	Disambig	1304.69	9very	1
53	C-to-E	Clustered	DO	Male	53	20	8	12	Disambig	135	10when	1
53	C-to-E	Clustered	DO	Male	53	20	8	12	Disambig	427.49	11too	1
53	C-to-E	Clustered	DO	Male	53	20	8	12	Disambig	461.67	12while	1
53	C-to-E	Clustered	DO	Male	53	20	8	12	Disambig	400.79	13during	1
53	C-to-E	Clustered	DO	Male	53	20	8	12	Disambig	179.7	14when	1
53	C-to-E	Clustered	DO	Male	53	20	8	12	Disambig	446.89	15to	1
53	C-to-E	Clustered	DO	Male	53	20	8	12	Disambig	300.61	16before	0
53	C-to-E	Clustered	SC	Male	53	20	8	12	Spill	1426.15	1complex	0
53	C-to-E	Clustered	SC	Male	53	20	8	12	Spill	454.24	2greater	1
53	C-to-E	Clustered	SC	Male	53	20	8	12	Spill	930.88	3keeping	1
53	C-to-E	Clustered	SC	Male	53	20	8	12	Spill	185.14	4in	1
53	C-to-E	Clustered	SC	Male	53	20	8	12	Spill	343.17	5be	1
53	C-to-E	Clustered	SC	Male	53	20	8	12	Spill	409.09	6an	0
53	C-to-E	Clustered	SC	Male	53	20	8	12	Spill	394.78	7due	1
53	C-to-E	Clustered	SC	Male	53	20	8	12	Spill	380.97	8fake	1
53	C-to-E	Clustered	DO	Male	53	20	8	12	Spill	1295.15	9clearly	1
53	C-to-E	Clustered	DO	Male	53	20	8	12	Spill	128.43	10opened	1
53	C-to-E	Clustered	DO	Male	53	20	8	12	Spill	582.44	11early	1
53	C-to-E	Clustered	DO	Male	53	20	8	12	Spill	373.55	12attending	1
53	C-to-E	Clustered	DO	Male	53	20	8	12	Spill	1157.12	13their	1
53	C-to-E	Clustered	DO	Male	53	20	8	12	Spill	471.25	14Judy	1
53	C-to-E	Clustered	DO	Male	53	20	8	12	Spill	426.52	15reduce	1
53	C-to-E	Clustered	DO	Male	53	20	8	12	Spill	148.07	16its	0
54	C-to-E	Clustered	SC	Female	44	21	9	12	Disambig	411.38	1were	1
54	C-to-E	Clustered	SC	Female	44	21	9	12	Disambig	479.78	2was	1
54	C-to-E	Clustered	SC	Female	44	21	9	12	Disambig	313.55	3were	1
54	C-to-E	Clustered	SC	Female	44	21	9	12	Disambig	513	4was	1
54	C-to-E	Clustered	SC	Female	44	21	9	12	Disambig	431.9	5should	1
54	C-to-E	Clustered	SC	Female	44	21	9	12	Disambig	447.53	6was	1
54	C-to-E	Clustered	SC	Female	44	21	9	12	Disambig	396.72	7was	1
54	C-to-E	Clustered	SC	Female	44	21	9	12	Disambig	3348.16	8was	1
54	C-to-E	Clustered	DO	Female	44	21	9	12	Disambig	441.67	9very	1
54	C-to-E	Clustered	DO	Female	44	21	9	12	Disambig	515.93	10when	1
54	C-to-E	Clustered	DO	Female	44	21	9	12	Disambig	922.42	11too	1
54	C-to-E	Clustered	DO	Female	44	21	9	12	Disambig	500.31	12while	1
54	C-to-E	Clustered	DO	Female	44	21	9	12	Disambig	555.02	13during	1
54	C-to-E	Clustered	DO	Female	44	21	9	12	Disambig	551.1	14when	1
54	C-to-E	Clustered	DO	Female	44	21	9	12	Disambig	493.75	15to	1
54	C-to-E	Clustered	DO	Female	44	21	9	12	Disambig	2549.36	16before	1
54	C-to-E	Clustered	SC	Female	44	21	9	12	Spill	732.86	1complex	1
54	C-to-E	Clustered	SC	Female	44	21	9	12	Spill	596.06	2greater	1
54	C-to-E	Clustered	SC	Female	44	21	9	12	Spill	441.24	3keeping	1
54	C-to-E	Clustered	SC	Female	44	21	9	12	Spill	501.27	4in	1
54	C-to-E	Clustered	SC	Female	44	21	9	12	Spill	403.56	5be	1
54	C-to-E	Clustered	SC	Female	44	21	9	12	Spill	528.63	6an	1
54	C-to-E	Clustered	SC	Female	44	21	9	12	Spill	368.39	7due	1
54	C-to-E	Clustered	SC	Female	44	21	9	12	Spill	446.84	8fake	1
54	C-to-E	Clustered	DO	Female	44	21	9	12	Spill	5026.42	9clearly	1
54	C-to-E	Clustered	DO	Female	44	21	9	12	Spill	1035.78	10opened	1
54	C-to-E	Clustered	DO	Female	44	21	9	12	Spill	684	11early	1
54	C-to-E	Clustered	DO	Female	44	21	9	12	Spill	548.16	12attending	1
54	C-to-E	Clustered	DO	Female	44	21	9	12	Spill	434.83	13their	1
54	C-to-E	Clustered	DO	Female	44	21	9	12	Spill	609.74	14Judy	1
54	C-to-E	Clustered	DO	Female	44	21	9	12	Spill	458.14	15reduce	1
54	C-to-E	Clustered	DO	Female	44	21	9	12	Spill	674.23	16its	1
55	C-to-E	Clustered	SC	Female	39	20	9	11	Disambig	457.9	1were	1
55	C-to-E	Clustered	SC	Female	39	20	9	11	Disambig	481.36	2was	1
55	C-to-E	Clustered	SC	Female	39	20	9	11	Disambig	442.55	3were	1
55	C-to-E	Clustered	SC	Female	39	20	9	11	Disambig	644.84	4was	1
55	C-to-E	Clustered	SC	Female	39	20	9	11	Disambig	454.91	5should	1
55	C-to-E	Clustered	SC	Female	39	20	9	11	Disambig	504.51	6was	1
55	C-to-E	Clustered	SC	Female	39	20	9	11	Disambig	457.86	7was	1
55	C-to-E	Clustered	SC	Female	39	20	9	11	Disambig	449.12	8was	1
55	C-to-E	Clustered	DO	Female	39	20	9	11	Disambig	489.56	9very	1
55	C-to-E	Clustered	DO	Female	39	20	9	11	Disambig	442.07	10when	1
55	C-to-E	Clustered	DO	Female	39	20	9	11	Disambig	565.3	11too	1
55	C-to-E	Clustered	DO	Female	39	20	9	11	Disambig	442.8	12while	1
55	C-to-E	Clustered	DO	Female	39	20	9	11	Disambig	473.02	13during	1
55	C-to-E	Clustered	DO	Female	39	20	9	11	Disambig	417.84	14when	1
55	C-to-E	Clustered	DO	Female	39	20	9	11	Disambig	463.38	15to	1
55	C-to-E	Clustered	DO	Female	39	20	9	11	Disambig	425.67	16before	1
55	C-to-E	Clustered	SC	Female	39	20	9	11	Spill	427.06	1complex	1
55	C-to-E	Clustered	SC	Female	39	20	9	11	Spill	493.68	2greater	1
55	C-to-E	Clustered	SC	Female	39	20	9	11	Spill	489.92	3keeping	1
55	C-to-E	Clustered	SC	Female	39	20	9	11	Spill	503.26	4in	1
55	C-to-E	Clustered	SC	Female	39	20	9	11	Spill	455.73	5be	1
55	C-to-E	Clustered	SC	Female	39	20	9	11	Spill	487.48	6an	1
55	C-to-E	Clustered	SC	Female	39	20	9	11	Spill	443.36	7due	1
55	C-to-E	Clustered	SC	Female	39	20	9	11	Spill	439.63	8fake	1
55	C-to-E	Clustered	DO	Female	39	20	9	11	Spill	440.21	9clearly	1
55	C-to-E	Clustered	DO	Female	39	20	9	11	Spill	442.68	10opened	1
55	C-to-E	Clustered	DO	Female	39	20	9	11	Spill	567.41	11early	1
55	C-to-E	Clustered	DO	Female	39	20	9	11	Spill	437.37	12attending	1
55	C-to-E	Clustered	DO	Female	39	20	9	11	Spill	440.73	13their	1
55	C-to-E	Clustered	DO	Female	39	20	9	11	Spill	419.44	14Judy	1
55	C-to-E	Clustered	DO	Female	39	20	9	11	Spill	441.43	15reduce	1
55	C-to-E	Clustered	DO	Female	39	20	9	11	Spill	475.88	16its	1
56	C-to-E	Clustered	SC	Male	37	20	9	11	Disambig	611.55	1were	1
56	C-to-E	Clustered	SC	Male	37	20	9	11	Disambig	2318.98	2was	1
56	C-to-E	Clustered	SC	Male	37	20	9	11	Disambig	428.96	3were	1
56	C-to-E	Clustered	SC	Male	37	20	9	11	Disambig	1275.95	4was	1
56	C-to-E	Clustered	SC	Male	37	20	9	11	Disambig	551.09	5should	1
56	C-to-E	Clustered	SC	Male	37	20	9	11	Disambig	524.9	6was	0
56	C-to-E	Clustered	SC	Male	37	20	9	11	Disambig	519.2	7was	1
56	C-to-E	Clustered	SC	Male	37	20	9	11	Disambig	518.45	8was	1
56	C-to-E	Clustered	DO	Male	37	20	9	11	Disambig	381.77	9very	1
56	C-to-E	Clustered	DO	Male	37	20	9	11	Disambig	609.56	10when	1
56	C-to-E	Clustered	DO	Male	37	20	9	11	Disambig	500.7	11too	1
56	C-to-E	Clustered	DO	Male	37	20	9	11	Disambig	438.5	12while	1
56	C-to-E	Clustered	DO	Male	37	20	9	11	Disambig	790.96	13during	1
56	C-to-E	Clustered	DO	Male	37	20	9	11	Disambig	632.59	14when	1
56	C-to-E	Clustered	DO	Male	37	20	9	11	Disambig	515.65	15to	1
56	C-to-E	Clustered	DO	Male	37	20	9	11	Disambig	885.09	16before	1
56	C-to-E	Clustered	SC	Male	37	20	9	11	Spill	568.63	1complex	1
56	C-to-E	Clustered	SC	Male	37	20	9	11	Spill	527	2greater	1
56	C-to-E	Clustered	SC	Male	37	20	9	11	Spill	546.22	3keeping	1
56	C-to-E	Clustered	SC	Male	37	20	9	11	Spill	501.75	4in	1
56	C-to-E	Clustered	SC	Male	37	20	9	11	Spill	518.59	5be	1
56	C-to-E	Clustered	SC	Male	37	20	9	11	Spill	603	6an	0
56	C-to-E	Clustered	SC	Male	37	20	9	11	Spill	444.69	7due	1
56	C-to-E	Clustered	SC	Male	37	20	9	11	Spill	554.74	8fake	1
56	C-to-E	Clustered	DO	Male	37	20	9	11	Spill	388.03	9clearly	1
56	C-to-E	Clustered	DO	Male	37	20	9	11	Spill	556.38	10opened	1
56	C-to-E	Clustered	DO	Male	37	20	9	11	Spill	504.68	11early	1
56	C-to-E	Clustered	DO	Male	37	20	9	11	Spill	625.34	12attending	1
56	C-to-E	Clustered	DO	Male	37	20	9	11	Spill	562.92	13their	1
56	C-to-E	Clustered	DO	Male	37	20	9	11	Spill	713.27	14Judy	1
56	C-to-E	Clustered	DO	Male	37	20	9	11	Spill	559.67	15reduce	1
56	C-to-E	Clustered	DO	Male	37	20	9	11	Spill	617.38	16its	1
57	C-to-E	Clustered	SC	Male	22	20	9	11	Disambig	975.2	1were	1
57	C-to-E	Clustered	SC	Male	22	20	9	11	Disambig	745.97	2was	1
57	C-to-E	Clustered	SC	Male	22	20	9	11	Disambig	332.75	3were	1
57	C-to-E	Clustered	SC	Male	22	20	9	11	Disambig	468.35	4was	1
57	C-to-E	Clustered	SC	Male	22	20	9	11	Disambig	492.08	5should	1
57	C-to-E	Clustered	SC	Male	22	20	9	11	Disambig	400.48	6was	0
57	C-to-E	Clustered	SC	Male	22	20	9	11	Disambig	326.34	7was	1
57	C-to-E	Clustered	SC	Male	22	20	9	11	Disambig	408.3	8was	1
57	C-to-E	Clustered	DO	Male	22	20	9	11	Disambig	506.4	9very	1
57	C-to-E	Clustered	DO	Male	22	20	9	11	Disambig	472.64	10when	1
57	C-to-E	Clustered	DO	Male	22	20	9	11	Disambig	422.13	11too	1
57	C-to-E	Clustered	DO	Male	22	20	9	11	Disambig	369.83	12while	1
57	C-to-E	Clustered	DO	Male	22	20	9	11	Disambig	439.96	13during	1
57	C-to-E	Clustered	DO	Male	22	20	9	11	Disambig	411.65	14when	1
57	C-to-E	Clustered	DO	Male	22	20	9	11	Disambig	449.37	15to	1
57	C-to-E	Clustered	DO	Male	22	20	9	11	Disambig	426.04	16before	1
57	C-to-E	Clustered	SC	Male	22	20	9	11	Spill	711.02	1complex	1
57	C-to-E	Clustered	SC	Male	22	20	9	11	Spill	615.39	2greater	1
57	C-to-E	Clustered	SC	Male	22	20	9	11	Spill	403.44	3keeping	1
57	C-to-E	Clustered	SC	Male	22	20	9	11	Spill	310.99	4in	1
57	C-to-E	Clustered	SC	Male	22	20	9	11	Spill	426.63	5be	1
57	C-to-E	Clustered	SC	Male	22	20	9	11	Spill	354.99	6an	0
57	C-to-E	Clustered	SC	Male	22	20	9	11	Spill	312.65	7due	1
57	C-to-E	Clustered	SC	Male	22	20	9	11	Spill	363.21	8fake	1
57	C-to-E	Clustered	DO	Male	22	20	9	11	Spill	405.44	9clearly	1
57	C-to-E	Clustered	DO	Male	22	20	9	11	Spill	450.12	10opened	1
57	C-to-E	Clustered	DO	Male	22	20	9	11	Spill	556.93	11early	1
57	C-to-E	Clustered	DO	Male	22	20	9	11	Spill	830.71	12attending	1
57	C-to-E	Clustered	DO	Male	22	20	9	11	Spill	408.5	13their	1
57	C-to-E	Clustered	DO	Male	22	20	9	11	Spill	363.94	14Judy	1
57	C-to-E	Clustered	DO	Male	22	20	9	11	Spill	496.98	15reduce	1
57	C-to-E	Clustered	DO	Male	22	20	9	11	Spill	382.07	16its	1
58	C-to-E	Clustered	SC	Female	51	24	10	14	Disambig	612.83	1were	1
58	C-to-E	Clustered	SC	Female	51	24	10	14	Disambig	300	2was	1
58	C-to-E	Clustered	SC	Female	51	24	10	14	Disambig	409.59	3were	1
58	C-to-E	Clustered	SC	Female	51	24	10	14	Disambig	503.6	4was	0
58	C-to-E	Clustered	SC	Female	51	24	10	14	Disambig	301	5should	1
58	C-to-E	Clustered	SC	Female	51	24	10	14	Disambig	690.97	6was	1
58	C-to-E	Clustered	SC	Female	51	24	10	14	Disambig	378.45	7was	1
58	C-to-E	Clustered	SC	Female	51	24	10	14	Disambig	441	8was	1
58	C-to-E	Clustered	DO	Female	51	24	10	14	Disambig	534.32	9very	1
58	C-to-E	Clustered	DO	Female	51	24	10	14	Disambig	302	10when	1
58	C-to-E	Clustered	DO	Female	51	24	10	14	Disambig	315.62	11too	1
58	C-to-E	Clustered	DO	Female	51	24	10	14	Disambig	346.86	12while	0
58	C-to-E	Clustered	DO	Female	51	24	10	14	Disambig	409.49	13during	1
58	C-to-E	Clustered	DO	Female	51	24	10	14	Disambig	565.99	14when	1
58	C-to-E	Clustered	DO	Female	51	24	10	14	Disambig	393.76	15to	1
58	C-to-E	Clustered	DO	Female	51	24	10	14	Disambig	303	16before	0
58	C-to-E	Clustered	SC	Female	51	24	10	14	Spill	503.49	1complex	1
58	C-to-E	Clustered	SC	Female	51	24	10	14	Spill	331.24	2greater	1
58	C-to-E	Clustered	SC	Female	51	24	10	14	Spill	425	3keeping	1
58	C-to-E	Clustered	SC	Female	51	24	10	14	Spill	331.24	4in	0
58	C-to-E	Clustered	SC	Female	51	24	10	14	Spill	304	5be	1
58	C-to-E	Clustered	SC	Female	51	24	10	14	Spill	690.92	6an	1
58	C-to-E	Clustered	SC	Female	51	24	10	14	Spill	315.65	7due	1
58	C-to-E	Clustered	SC	Female	51	24	10	14	Spill	566.17	8fake	1
58	C-to-E	Clustered	DO	Female	51	24	10	14	Spill	331.24	9clearly	1
58	C-to-E	Clustered	DO	Female	51	24	10	14	Spill	305	10opened	1
58	C-to-E	Clustered	DO	Female	51	24	10	14	Spill	310	11early	1
58	C-to-E	Clustered	DO	Female	51	24	10	14	Spill	534.91	12attending	0
58	C-to-E	Clustered	DO	Female	51	24	10	14	Spill	362.69	13their	1
58	C-to-E	Clustered	DO	Female	51	24	10	14	Spill	534.32	14Judy	1
58	C-to-E	Clustered	DO	Female	51	24	10	14	Spill	441	15reduce	1
58	C-to-E	Clustered	DO	Female	51	24	10	14	Spill	300	16its	0
59	C-to-E	Clustered	SC	Female	54	24	10	14	Disambig	515.63	1were	1
59	C-to-E	Clustered	SC	Female	54	24	10	14	Disambig	437.55	2was	1
59	C-to-E	Clustered	SC	Female	54	24	10	14	Disambig	2608.92	3were	1
59	C-to-E	Clustered	SC	Female	54	24	10	14	Disambig	1218.62	4was	0
59	C-to-E	Clustered	SC	Female	54	24	10	14	Disambig	499.89	5should	1
59	C-to-E	Clustered	SC	Female	54	24	10	14	Disambig	500.02	6was	1
59	C-to-E	Clustered	SC	Female	54	24	10	14	Disambig	375.04	7was	1
59	C-to-E	Clustered	SC	Female	54	24	10	14	Disambig	531.28	8was	1
59	C-to-E	Clustered	DO	Female	54	24	10	14	Disambig	796.84	9very	1
59	C-to-E	Clustered	DO	Female	54	24	10	14	Disambig	734.32	10when	1
59	C-to-E	Clustered	DO	Female	54	24	10	14	Disambig	546.9	11too	1
59	C-to-E	Clustered	DO	Female	54	24	10	14	Disambig	546.96	12while	0
59	C-to-E	Clustered	DO	Female	54	24	10	14	Disambig	533.03	13during	1
59	C-to-E	Clustered	DO	Female	54	24	10	14	Disambig	468.77	14when	1
59	C-to-E	Clustered	DO	Female	54	24	10	14	Disambig	531.25	15to	1
59	C-to-E	Clustered	DO	Female	54	24	10	14	Disambig	546.84	16before	0
59	C-to-E	Clustered	SC	Female	54	24	10	14	Spill	796.84	1complex	1
59	C-to-E	Clustered	SC	Female	54	24	10	14	Spill	421.93	2greater	1
59	C-to-E	Clustered	SC	Female	54	24	10	14	Spill	531.29	3keeping	1
59	C-to-E	Clustered	SC	Female	54	24	10	14	Spill	500.04	4in	0
59	C-to-E	Clustered	SC	Female	54	24	10	14	Spill	421.93	5be	1
59	C-to-E	Clustered	SC	Female	54	24	10	14	Spill	406.32	6an	1
59	C-to-E	Clustered	SC	Female	54	24	10	14	Spill	406.28	7due	1
59	C-to-E	Clustered	SC	Female	54	24	10	14	Spill	437.52	8fake	1
59	C-to-E	Clustered	DO	Female	54	24	10	14	Spill	640.46	9clearly	1
59	C-to-E	Clustered	DO	Female	54	24	10	14	Spill	421.92	10opened	1
59	C-to-E	Clustered	DO	Female	54	24	10	14	Spill	1171.76	11early	1
59	C-to-E	Clustered	DO	Female	54	24	10	14	Spill	499.99	12attending	0
59	C-to-E	Clustered	DO	Female	54	24	10	14	Spill	375.07	13their	1
59	C-to-E	Clustered	DO	Female	54	24	10	14	Spill	437.53	14Judy	1
59	C-to-E	Clustered	DO	Female	54	24	10	14	Spill	421.93	15reduce	1
59	C-to-E	Clustered	DO	Female	54	24	10	14	Spill	406.31	16its	0
60	C-to-E	Clustered	SC	Female	48	22	9	13	Disambig	433.56	1were	1
60	C-to-E	Clustered	SC	Female	48	22	9	13	Disambig	443.55	2was	1
60	C-to-E	Clustered	SC	Female	48	22	9	13	Disambig	842.14	3were	1
60	C-to-E	Clustered	SC	Female	48	22	9	13	Disambig	625.21	4was	1
60	C-to-E	Clustered	SC	Female	48	22	9	13	Disambig	548.18	5should	1
60	C-to-E	Clustered	SC	Female	48	22	9	13	Disambig	367.69	6was	1
60	C-to-E	Clustered	SC	Female	48	22	9	13	Disambig	527.23	7was	1
60	C-to-E	Clustered	SC	Female	48	22	9	13	Disambig	518.73	8was	1
60	C-to-E	Clustered	DO	Female	48	22	9	13	Disambig	420.77	9very	1
60	C-to-E	Clustered	DO	Female	48	22	9	13	Disambig	583.01	10when	1
60	C-to-E	Clustered	DO	Female	48	22	9	13	Disambig	375.29	11too	1
60	C-to-E	Clustered	DO	Female	48	22	9	13	Disambig	1125.86	12while	0
60	C-to-E	Clustered	DO	Female	48	22	9	13	Disambig	440.4	13during	1
60	C-to-E	Clustered	DO	Female	48	22	9	13	Disambig	451.87	14when	1
60	C-to-E	Clustered	DO	Female	48	22	9	13	Disambig	471.97	15to	1
60	C-to-E	Clustered	DO	Female	48	22	9	13	Disambig	559.04	16before	0
60	C-to-E	Clustered	SC	Female	48	22	9	13	Spill	421.1	1complex	1
60	C-to-E	Clustered	SC	Female	48	22	9	13	Spill	443.5	2greater	1
60	C-to-E	Clustered	SC	Female	48	22	9	13	Spill	450.17	3keeping	1
60	C-to-E	Clustered	SC	Female	48	22	9	13	Spill	447.01	4in	1
60	C-to-E	Clustered	SC	Female	48	22	9	13	Spill	418.23	5be	1
60	C-to-E	Clustered	SC	Female	48	22	9	13	Spill	313.94	6an	1
60	C-to-E	Clustered	SC	Female	48	22	9	13	Spill	461.64	7due	1
60	C-to-E	Clustered	SC	Female	48	22	9	13	Spill	406.87	8fake	1
60	C-to-E	Clustered	DO	Female	48	22	9	13	Spill	482.36	9clearly	1
60	C-to-E	Clustered	DO	Female	48	22	9	13	Spill	578.62	10opened	1
60	C-to-E	Clustered	DO	Female	48	22	9	13	Spill	372.39	11early	1
60	C-to-E	Clustered	DO	Female	48	22	9	13	Spill	408.52	12attending	0
60	C-to-E	Clustered	DO	Female	48	22	9	13	Spill	496.25	13their	1
60	C-to-E	Clustered	DO	Female	48	22	9	13	Spill	378.89	14Judy	1
60	C-to-E	Clustered	DO	Female	48	22	9	13	Spill	488.61	15reduce	1
60	C-to-E	Clustered	DO	Female	48	22	9	13	Spill	483.35	16its	0
61	C-to-E	Clustered	SC	Male	50	20	9	11	Disambig	265.56	1were	0
61	C-to-E	Clustered	SC	Male	50	20	9	11	Disambig	218.83	2was	1
61	C-to-E	Clustered	SC	Male	50	20	9	11	Disambig	234.32	3were	1
61	C-to-E	Clustered	SC	Male	50	20	9	11	Disambig	343.85	4was	1
61	C-to-E	Clustered	SC	Male	50	20	9	11	Disambig	203.2	5should	1
61	C-to-E	Clustered	SC	Male	50	20	9	11	Disambig	234.48	6was	1
61	C-to-E	Clustered	SC	Male	50	20	9	11	Disambig	156.34	7was	1
61	C-to-E	Clustered	SC	Male	50	20	9	11	Disambig	234.44	8was	1
61	C-to-E	Clustered	DO	Male	50	20	9	11	Disambig	187.59	9very	1
61	C-to-E	Clustered	DO	Male	50	20	9	11	Disambig	218.86	10when	1
61	C-to-E	Clustered	DO	Male	50	20	9	11	Disambig	156.37	11too	1
61	C-to-E	Clustered	DO	Male	50	20	9	11	Disambig	218.85	12while	1
61	C-to-E	Clustered	DO	Male	50	20	9	11	Disambig	234.48	13during	1
61	C-to-E	Clustered	DO	Male	50	20	9	11	Disambig	515.5	14when	1
61	C-to-E	Clustered	DO	Male	50	20	9	11	Disambig	234.47	15to	1
61	C-to-E	Clustered	DO	Male	50	20	9	11	Disambig	328.17	16before	0
61	C-to-E	Clustered	SC	Male	50	20	9	11	Spill	562.52	1complex	0
61	C-to-E	Clustered	SC	Male	50	20	9	11	Spill	265.72	2greater	1
61	C-to-E	Clustered	SC	Male	50	20	9	11	Spill	531.28	3keeping	1
61	C-to-E	Clustered	SC	Male	50	20	9	11	Spill	312.55	4in	1
61	C-to-E	Clustered	SC	Male	50	20	9	11	Spill	234.45	5be	1
61	C-to-E	Clustered	SC	Male	50	20	9	11	Spill	187.61	6an	1
61	C-to-E	Clustered	SC	Male	50	20	9	11	Spill	234.45	7due	1
61	C-to-E	Clustered	SC	Male	50	20	9	11	Spill	296.93	8fake	1
61	C-to-E	Clustered	DO	Male	50	20	9	11	Spill	218.86	9clearly	1
61	C-to-E	Clustered	DO	Male	50	20	9	11	Spill	562.52	10opened	1
61	C-to-E	Clustered	DO	Male	50	20	9	11	Spill	468.77	11early	1
61	C-to-E	Clustered	DO	Male	50	20	9	11	Spill	375.03	12attending	1
61	C-to-E	Clustered	DO	Male	50	20	9	11	Spill	218.85	13their	1
61	C-to-E	Clustered	DO	Male	50	20	9	11	Spill	390.69	14Judy	1
61	C-to-E	Clustered	DO	Male	50	20	9	11	Spill	312.58	15reduce	1
61	C-to-E	Clustered	DO	Male	50	20	9	11	Spill	312.58	16its	0
62	C-to-E	Clustered	SC	Female	39	22	9	13	Disambig	150.52	1were	0
62	C-to-E	Clustered	SC	Female	39	22	9	13	Disambig	361.26	2was	1
62	C-to-E	Clustered	SC	Female	39	22	9	13	Disambig	653.33	3were	1
62	C-to-E	Clustered	SC	Female	39	22	9	13	Disambig	339.64	4was	1
62	C-to-E	Clustered	SC	Female	39	22	9	13	Disambig	368.79	5should	1
62	C-to-E	Clustered	SC	Female	39	22	9	13	Disambig	430.48	6was	1
62	C-to-E	Clustered	SC	Female	39	22	9	13	Disambig	119.03	7was	1
62	C-to-E	Clustered	SC	Female	39	22	9	13	Disambig	487.62	8was	1
62	C-to-E	Clustered	DO	Female	39	22	9	13	Disambig	183.18	9very	1
62	C-to-E	Clustered	DO	Female	39	22	9	13	Disambig	328.96	10when	1
62	C-to-E	Clustered	DO	Female	39	22	9	13	Disambig	266.66	11too	1
62	C-to-E	Clustered	DO	Female	39	22	9	13	Disambig	448.62	12while	1
62	C-to-E	Clustered	DO	Female	39	22	9	13	Disambig	438.17	13during	1
62	C-to-E	Clustered	DO	Female	39	22	9	13	Disambig	473.1	14when	1
62	C-to-E	Clustered	DO	Female	39	22	9	13	Disambig	412.71	15to	1
62	C-to-E	Clustered	DO	Female	39	22	9	13	Disambig	391.96	16before	0
62	C-to-E	Clustered	SC	Female	39	22	9	13	Spill	257.72	1complex	0
62	C-to-E	Clustered	SC	Female	39	22	9	13	Spill	433.16	2greater	1
62	C-to-E	Clustered	SC	Female	39	22	9	13	Spill	374.33	3keeping	1
62	C-to-E	Clustered	SC	Female	39	22	9	13	Spill	305.91	4in	1
62	C-to-E	Clustered	SC	Female	39	22	9	13	Spill	283.85	5be	1
62	C-to-E	Clustered	SC	Female	39	22	9	13	Spill	450.65	6an	1
62	C-to-E	Clustered	SC	Female	39	22	9	13	Spill	228.1	7due	1
62	C-to-E	Clustered	SC	Female	39	22	9	13	Spill	461.49	8fake	1
62	C-to-E	Clustered	DO	Female	39	22	9	13	Spill	195.85	9clearly	1
62	C-to-E	Clustered	DO	Female	39	22	9	13	Spill	307.96	10opened	1
62	C-to-E	Clustered	DO	Female	39	22	9	13	Spill	333.09	11early	1
62	C-to-E	Clustered	DO	Female	39	22	9	13	Spill	428.48	12attending	1
62	C-to-E	Clustered	DO	Female	39	22	9	13	Spill	462.89	13their	1
62	C-to-E	Clustered	DO	Female	39	22	9	13	Spill	375.95	14Judy	1
62	C-to-E	Clustered	DO	Female	39	22	9	13	Spill	354.94	15reduce	1
62	C-to-E	Clustered	DO	Female	39	22	9	13	Spill	396.47	16its	0
63	C-to-E	Clustered	SC	Female	31	18	9	9	Disambig	474.93	1were	1
63	C-to-E	Clustered	SC	Female	31	18	9	9	Disambig	615.18	2was	1
63	C-to-E	Clustered	SC	Female	31	18	9	9	Disambig	384.89	3were	0
63	C-to-E	Clustered	SC	Female	31	18	9	9	Disambig	315.05	4was	1
63	C-to-E	Clustered	SC	Female	31	18	9	9	Disambig	338.34	5should	1
63	C-to-E	Clustered	SC	Female	31	18	9	9	Disambig	310.6	6was	1
63	C-to-E	Clustered	SC	Female	31	18	9	9	Disambig	367.93	7was	1
63	C-to-E	Clustered	SC	Female	31	18	9	9	Disambig	1304.12	8was	1
63	C-to-E	Clustered	DO	Female	31	18	9	9	Disambig	381.91	9very	1
63	C-to-E	Clustered	DO	Female	31	18	9	9	Disambig	488.88	10when	1
63	C-to-E	Clustered	DO	Female	31	18	9	9	Disambig	324.6	11too	1
63	C-to-E	Clustered	DO	Female	31	18	9	9	Disambig	380.22	12while	1
63	C-to-E	Clustered	DO	Female	31	18	9	9	Disambig	289.57	13during	1
63	C-to-E	Clustered	DO	Female	31	18	9	9	Disambig	156.24	14when	1
63	C-to-E	Clustered	DO	Female	31	18	9	9	Disambig	153.16	15to	0
[truncated: 2,481 more rows]
